# Supplementary material for: Discovery and characterization of medaka miRNA genes by next generation sequencing platform
Source: BMC Genomics. 2010 Dec 2;11(Suppl 4):S8. doi: 10.1186/1471-2164-11-S4-S8 (PMC3005926; doi:10.1186/1471-2164-11-S4-S8)
Supplement: Additional file 1 — Candidate miRNAs information of Mh set. Each isomiR of candidate pre-miRNAs was tagged with copy number and p-value. [file 1471-2164-11-S4-S8-S1.txt]

Mh1	chr1	+	11805716	eca-mir-193a	(mir-193)
GAUGAUGGUGAGUGCCAGAGGCUGGGUCUUUGCGGGCAAGGUGAGuccuccauucaUUCAACUGGCCUACAAAGUCCCAGUUUCUGACUCAUGUGACC
(.(.(((.(((((..(((((((((((.(((((.((((.((.((((...........)))).)).)))).))))).))))))))))))))))))).).)
-----------------------------------------------------------AACUGGCCUACAAAGUCCC--------------------	289	0.0206

Mh2	chr1	+	19299653	cre-MIR916	(MIR916)
CCGUGACAAUACACAUAUGUGUAUUAUUAUGUAUUUUCACUAUAACGCCGUcaaGUGGCCGGUUAGCUCAGUUGGUUAGAGCGUGGUGCUAAUAACGCCAAGGUCGCGG
(((((((..(...(.(.(((.((.((((((((.((((.(((.(((((((((...)))).)).)))....))).))..)).)))))))).)))))).)..)..)))))))
--------------------------------------------------------GGCCGGUUAGCUCAGUUGGUUAGAG----------------------------	59	0.0267

Mh3	chr1	-	14403344	mdo-mir-739	(mir-739)
GGGACGCGCACAGAAGCCUGGGGCGCGAACCUUGGUGGAGCCACCGUGggugcagaucUUGGUGGUAGUAGCAAAUAUUCUCUUAUGUUUAAACCUCAUAACCU
(((..(.(...((((((.(((((...(((..(((.((..(((((((.(..........))))))))..)).)))...)))))))).))))....))).)..)))
--------------------------------------------------UGCAGAUCUUGGUGGUAGUAGCAAA-----------------------------	7	0.0221
---------------------------------------------------GCAGAUCUUGGUGGUAGUAGC--------------------------------	19	0.0051
------------------------------------------------------GAUCUUGGUGGUAGUAGCAAA-----------------------------	13	0.0283

Mh4	chr1	-	17054065	eca-mir-218-2	(mir-218)
GUCAGUCAGCAGGUUGUUCCUUUGUGCUUGAUCUAACCAUGUGGCUGCcagguuccuaaaaGUGGAACAUGGUUCUGUCAAGCACCAUGGAACGGCCCGGCAAAU
((..(((.(..(((((((((.(.(((((((((..((((((((..((((.............)))).))))))))..))))))))).).)))))))))))))..))
---------------------UUGUGCUUGAUCUAACCAUGU---------------------------------------------------------------	602	0.0167
---------------------UUGUGCUUGAUCUAACCAUGUGGC------------------------------------------------------------	11	0.0161

Mh5	chr2	-	18849261	mmu-mir-2142	(mir-2142)
CACUCUGGACCCGCCCGAUCUCGUCCGACCUCGGAAGCCaagcagggucgGGCGUGUUUAGUACCUGGAUGGGAGACCGCCUGGGAAUACCAGGUG
((((.((((((((..((.(((((((((..((.(((.(((...........))).).)).))..)..)))))..))).))..))))..).)))))))
------------------------------------------------------------GUACCUGGAUGGGAGACCGCCU--------------	5	0.0096

Mh6	chr2	-	28254368	eca-mir-221	(mir-221)
CCGUCCAUGAGGAGUUCUGGACCUGGCAUACAGUGUAGUAUUCugugugcguccGUCUACAGCUACAUUGUCUGCUGGGUUUCAGGCCUCCACUCAAGUCUCG
(.(..(.(((((((.(((((((((((((.(((((((.(((..(...........)..)))....))))))).))))))).)))))).)))..)))).)..).)
------------------------------------------------------------AGCUACAUUGUCUGCUGGGUU----------------------	175	0.0351
------------------------------------------------------------AGCUACAUUGUCUGCUGGGUUUC--------------------	242	0.0003

Mh7	chr2	-	28254507	eca-mir-222	(mir-221)
GGGCCCCUGGGCGCCCGGCGCUUGCUCAGUAGUCAGUGUAGAUCCUGUggggcugacaGCAGCUACAUCUGGCUACUGGGUCUCCGCCGACGGCCCGCACGAGUCC
((((.(.((.(.((((((((...((((((((((((((((((...((((..........))))))))).)))))))))))))...)))))..))).).)).).))))
------------------------------------------------------------AGCUACAUCUGGCUACUGG---------------------------	321	0.0063

Mh8	chr2	-	30826142	hsa-mir-1308	(mir-1308)
CCCAGUAGUCUCGGCGUCAGUUUUGGAAUGGGGUGAUAGAGGAUACUacucaguuccAGUGCAUUGGUGGUUCAGUGGUAGAAUUCUCGCCUGCCACGCGGG
(((.((.((..(((((..(((((((..((.((((.((.((.(.((((..........))))).)).)).)))).))..)))))))..))).))..)))))))
------------------------------------------------------------GCAUUGGUGGUUCAGUGGUAGAA-------------------	45973	0.036
------------------------------------------------------------GCAUUGGUGGUUCAGUGGUAGAAUU-----------------	96788	0.019

Mh9	chr3	+	5040556	mmu-mir-2135-3	(mir-2135)
GCUCGAAGUCUGGCAGUUUUAUCUGGUAAAGCGAAUGAUUAGAGGCCUUggggccgaaacGAUCUCAACCUAUUCUCAAAGUUAUGAGAAUGGGUUGCACGGUGCGC
((.((....((((((((((..(((.((((.(.(((((..(.((((..((...........)))))).)..))))).)....)))).)))..))))))).))))).))
---------------------------AAAGCGAAUGAUUAGAGGCC------------------------------------------------------------	204	0.0123
----------------------------AAGCGAAUGAUUAGAGGCC------------------------------------------------------------	201	0.0164
-----------------------------AGCGAAUGAUUAGAGGCCUUG---------------------------------------------------------	37	0.0028

Mh10	chr3	+	15107307	eca-mir-106a	(mir-17)
GUGUUGCUGGAGUAUGAUCAUUCCCUAAUCUGUUUGUGUAUUGUCaaagugcuuacagugcaGGUAGUACAUUUAAAUACCUACUGCAGUGGAGGCACUUACAGCAGUAC
(((((((((((((.(..(((((.(...(..(((((((((((((((.................))))))))))..)))))..)...).)))))..).)))).)))))))))
--------------------------------------------CAAAGUGCUUACAGUGCAGGU---------------------------------------------	7794	0.0022

Mh11	chr3	+	15107452	eca-mir-18a	(mir-17)
CAUACGAUGUACUGUCUUUGUGCUAAGGUGCAUCUAGUGCAGAUAGUGaaauagacuagCACCUACUGCCCUAAGUGCUCCUUCUGGCAUAAGGGGCUGUAAUAUG
((((...((((.(.((((.(((((((((.((((.(((.((((.(((((...........))).)))))).))).)))).)))..)))))))))).).)))).))))
-----------------------UAAGGUGCAUCUAGUGCAGAUAG------------------------------------------------------------	36	0.0283

Mh12	chr3	+	15107614	eca-mir-19a	(mir-19)
UAGUUUUGCAUAGUUGCACUACAAGAAUAGAUGAGUUGUGCAAAUCUAUgcaaaacugaugGUGGCCUGCUUGCUCUCCACCUGUUUUGGGGUGGGUGGGGGACGA
(.(((((.(((..((((.((.(((((.(((.((((.((.(((...((((............))))..))).)))))...).))))))))))))))))).))))).)
------------------------------------UGUGCAAAUCUAUGCAAAACU-------------------------------------------------	84	0.0155
------------------------------------UGUGCAAAUCUAUGCAAAACUG------------------------------------------------	519	0.0069

Mh13	chr3	+	15107783	eca-mir-20a	(mir-17)
UCCAGUGAUCCCAGUUUCAGCAGUACUAAAGUGCUUAUAGUGCAGGUAGUGuuucuaccuuaUCUACUGCAAUGUAAGCACUUGAAGUACUUCUAACUGUAUUUUUCUG
(..((.(((..(((((..((.((((((.(((((((((((.(((.(((((.(...........))))))))).))))))))))).).))))).))))))).))).))..)
--------------------------UAAAGUGCUUAUAGUGCAGGUAG------------------------------------------------------------	238	0.001

Mh14	chr3	+	15108084	eca-mir-92a-2	(mir-25)
UGGAAGAUGUCCUGUCCUGUGCAGGUGGGGAUUAGUAGCAAUGCUguucuccacgaGGUAUUGCACUUGUCCCGGCCUGUAAAGGAACGGGGAGAUGAAGCUG
(((..(.(.(((((((((.(((((((.(((((.(((.((((((((...........))))))))))).))))).))))))).))).)))))).).)....)))
----------------------------------------------------------UAUUGCACUUGUCCCGGCCUG------------------------	234	0.0323

Mh15	chr3	+	25857484	eca-mir-184	(mir-184)
UUAUAGUCACUCACAUCUCCUUAUCACUUUUCCAGCCCAGCUAuguggucuguauUCGUUGGACGGAGAACUGAUAAGGGCAUGUGCAUGACAUUA
(.((.((((..(((((.(((((((((.((((((.(.(((((.(............).))))).))))))).))))))))).)))))..)))))).)
-----------------------------------------------------------UGGACGGAGAACUGAUAAGGG----------------	571	0.0079
-----------------------------------------------------------UGGACGGAGAACUGAUAAGGGCA--------------	30	0.0322

Mh16	chr3	-	20705983	rno-mir-9-2	(mir-9)
UCAGUGGAGCCUGUUCCUGUCUUUGGUUAUCUAGCUGUAUGAGUgugauuuacccAUCAUAAAGCUAGAUAACCGAAAGUAGGAAUGACCUCUGACACCUCA
(.(((((((..(((((((((.(((((((((((((((.((((.((...........)))))).)))))))))))).))))))))))))..)))))....)).)
----------------------------------------------------------AUAAAGCUAGAUAACCGAA-------------------------	23	0.0469

Mh17	chr3	-	24125172	mmu-mir-2141	(mir-2141)
GAUAAAUGGAAAUGGAUAAUCUAAUUGGAUCCUUCUGACUUUUUGGGUUUUaagcagGAGGUGUCAGAAAAGUUACCACAGGGAUAACUGGCUUGUGGCGGCCAAGCGUU
(((...(((...((.((((.(((.(((..(((((.((((((((((((((((......))))).)))))).)))))..).)))).))).))).))))..)).)))...)))
--------------------------------------------------------GGAGGUGUCAGAAAAGUUA-----------------------------------	7	0.0388
--------------------------------------------------------GGAGGUGUCAGAAAAGUUACCACAG-----------------------------	10	0.0269
---------------------------------------------------------GAGGUGUCAGAAAAGUUACCACA------------------------------	15	0.0187

Mh18	chr4	+	2848973	mmu-mir-1937a	(mir-1937)
GGCUCGUUGGUCUAGGGGUAUGAUUCUCGCUUCGGGUGCGAGAGGUCCCGgguucaaaucCCGGACGAGCCCUUAUUUUGGUUUCGAAUUACUUUUGGUUUACAGGCU
((((.((.((((.(((((((..((((..(.((.(((((.(.(..((((.(..........).))))...).).))))).)).)..))))))))))))))).)).))))
-----------------------------------------------------UCAAAUCCCGGACGAGCCC------------------------------------	6	0.0401

Mh19	chr4	+	4302500	eca-mir-199a	(mir-199)
AGGCAUCCUGCUCCGUCAUCCCAGUGUUCAGACUACCUGUUCAgaaucuuccuggUGUACAGUAGUCUGCACAUUGGUUAGACUGUGCAUGGAAGUAU
(.((.((((((.(.(((...(((((((.(((((((.((((.((............)).))))))))))).)))))))...))).).))).))).)).)
-----------------AUCCCAGUGUUCAGACUACCUGUUC--------------------------------------------------------	8	0.0074
-------------------CCCAGUGUUCAGACUACCUGU----------------------------------------------------------	68317	0.0007
--------------------CCAGUGUUCAGACUACCUGUUC--------------------------------------------------------	15	0.0121
-----------------------GUGUUCAGACUACCUGUUC--------------------------------------------------------	4	0.0418
----------------------------------------------------------ACAGUAGUCUGCACAUUGGUUA------------------	4564	0.0157
-----------------------------------------------------------CAGUAGUCUGCACAUUGGUUA------------------	388	0.0123

Mh20	chr4	+	12358479	tni-mir-181b-1	(mir-181)
AGCAAAGGUCACAAUCAACAUUCAUUGCUGUCGGUGGGUUUaacuauguggaaGAGCUCACUGAACGAUGAAUGCAACUGUGUCCCAGAUUUCUU
((.(((((.((((.(...(((((((((.(.(((((((((((............)))))))))))))))))))))..).)))).))....))).))
----------------AACAUUCAUUGCUGUCGGUGGGUU-------------------------------------------------------	232	0.0351
--------------------------------------------------------CUCACUGAACGAUGAAUGCA-------------------	8	0.0044

Mh21	chr4	+	16768335	gga-mir-101-2	(mir-101)
UGCUAGAUUUGACAGGCUGCCCUGGUUCAGUUAUCACAGUGCUGAUGCUguccccauagaaGGUACAGUACUGUGAUAACUGAAGGAUGGCUGCCAACUUGACACAUA
((.(.(..((((..(((.(((.(..(((((((((((((((((((.((((............)))))))))))))))))))))))..).))).)))...))))..))))
--------------------------UCAGUUAUCACAGUGCUGAUGC------------------------------------------------------------	46	0.0229
--------------------------UCAGUUAUCACAGUGCUGAUGCU-----------------------------------------------------------	6	0.0363
--------------------------------------------------------------GUACAGUACUGUGAUAACUGA-------------------------	1566	0.0326

Mh22	chr4	+	34610548	tni-mir-27e	(mir-27)
GCUCUCUCGCUAAAGGCACAGAGCUUAGCUAAUUGGUGAGCAUUGaucccugcugugUGUUGUUCACAGUGGCUAAGUUCAGUGCCGGAGGUGAAAUGAUU
(.(((.(((((...(((((.(((((((((((.((.(((((((.((............)).)))))))))))))))))))).)))))...))))).).)).)
-------------------AGAGCUUAGCUAAUUGGUGAGC------------------------------------------------------------	18	0.0037
--------------------------------------------------------------UUCACAGUGGCUAAGUUC---------------------	115	0.0051
--------------------------------------------------------------UUCACAGUGGCUAAGUUCAG-------------------	25	0.0007
--------------------------------------------------------------UUCACAGUGGCUAAGUUCAGU------------------	22	0.0436

Mh23	chr4	+	34612920	eca-mir-24-2	(mir-24)
AGACUUGGGGCUGCACCCUCCCGUGCCUACUGAACUGGUAUCAGUguuugaccugaaaACUGGCUCAGUUCAGCAGGAACAGGAGUGGAGCCCACUGACCU
((..((((((((.(((..(((.((.(((.(((((((((..(((((.............))))).))))))))).))).)).)))))).)))))..))).))
------------------------------------------------------------UGGCUCAGUUCAGCAGGAA----------------------	2130	0.0007
-------------------------------------------------------------GGCUCAGUUCAGCAGGAAC---------------------	188	0.0365

Mh24	chr4	-	2428407	eca-mir-9a-2	(mir-9)
UUUAAGAAACGUGGCUUAGUUUUUAUCUUUGGUUAUCUAGCUGUAUGAguugguguaauaUCAUAAAGCUAGAGAACCGAAUGUAGAAACUGAUUCCGCUGCCAGCA
(.(..(.(.((.((.(((((((((((.(((((((.(((((((.(((((............))))).))))))).))))))).))))))))))))).)).).)..).)
-------------------------UCUUUGGUUAUCUAGCUG----------------------------------------------------------------	232	0.0186
--------------------------CUUUGGUUAUCUAGCUGUAUGA-----------------------------------------------------------	32	0.0003

Mh25	chr4	-	4991021	eca-mir-214	(mir-214)
UGCAGCACAAAGCCAUGCUCACCCUCUUUGCUUCUCCCUAUCACACUgagcaggcccAGUGCAGGCACAGACAGGCAGGGAACAGAGGAUUUAUGCCCCUGUG
(((((((.(((.((.(..(..((((.((((..(((.(((....((((..........)))).)))...))))))).)))).)..).)).))).))...)))))
------------------------------------------------------------GCAGGCACAGACAGGCAG-------------------------	11	0.0016

Mh26	chr4	-	12119556	mmu-mir-2140	(mir-739)
UGGGGCGCGAGCUCGGGUGGAGCUGCGGCGGGUGCAGAUCUUGGUGGUAGUAgcacaUAUUCAAAUGAGAGCUUUCACCUUAAUGCAUCUUCCACUUUUACCUGUGUUA
(((.(((.(((...((((((((.((((..(((((.((.(((((.(.(.((((.....))))).).))))).)).).))).)..))))..)))))))))).).))).)))
-----------------------------GGGUGCAGAUCUUGGUGGUAGU----------------------------------------------------------	52	0.0324

Mh27	chr5	+	11768469	fru-let-7e	(let-7)
UUCUCAAGGUUGAGGUAGUAGAUUGAAUAGUUGUGGGGuucauguccuccUUUUGAGAUAACUAUACAGUCUACUGUCUUUCCUUAGGAA
((((.((((..((((((((((((((.((((((((((((............)))))...))))))).)))))))))))))).)))).))))
---------UUGAGGUAGUAGAUUGAAUAG------------------------------------------------------------	14	0.0324

Mh28	chr5	+	11768783	eca-let-7a-2	(let-7)
GAGCCUCGCAAGGUGAGGUAGUAGGUUGUAUAGUUUUUGGAauaaagccgcuccUGUAAAAUAACUAUACAGUUUAUUACCUUUCUUGAGAGGCAC
(.(((((.(((((.(.((((((.(((.((.((.((((.(((..........))).).))).)))).)).).).))))..).).))))).))))).)
-------------UGAGGUAGUAGGUUGUAU-----------------------------------------------------------------	356	0.0294
-------------UGAGGUAGUAGGUUGUAUAGUU-------------------------------------------------------------	132	0.0031
-------------UGAGGUAGUAGGUUGUAUAGUUUU-----------------------------------------------------------	32	0.0267

Mh29	chr5	+	14405621	eca-mir-205	(mir-205)
UGAAAACAUCCAUGUCUUCUAUCCUUCAUUCCACCGGAGUCUGUAuagagugccacUCAGAUUUCAGUGGAUUGAAGAGUAAGAAACAUGGAAUAUGUCA
(((.(...(((((((.((.(((.(((((.(((((.((((((((.(...........))))))))).))))).))))).))).)).)))))))...).)))
----------------------CCUUCAUUCCACCGGAGU------------------------------------------------------------	183	0.0173

Mh30	chr5	-	14248441	dre-mir-29a-2	(mir-29)
GCCCCUCUCACCAAGGCUGACCGUUUUCCUUUGGUGUUCAGAguuaccaccaugUCUAGCACCAUUUGAAAUCGGUUACAAUGUGGAGGGAAAGUC
(.(..((((.(((.((.(((((((((.(...(((((((.(((............))))))))))...)))).)))))))..).))).))))..).)
--------------------------------------------------------UAGCACCAUUUGAAAUCGGUUACA----------------	72	0.0285
----------------------------------------------------------GCACCAUUUGAAAUCGGUUAC-----------------	21	0.0348

Mh31	chr5	-	16794467	mmu-mir-2140	(mir-739)
AGACGAUUACUUUAAUUGGAAUCGUAAUUGUAAAUgucaauuuacAUUAACGCUGAUGCAGAUCUUGGUGGUAGUAGCAAAUAUU
(((.(.(((((.(.(((((.(((((((.(((.(((..........))).))).)..))).))).))))).).))))))...).))
------------------------------------------------------------GAUCUUGGUGGUAGUAGCAAA----	13	0.0238

Mh32	chr5	-	21503545	mmu-mir-2138	(mir-2138)
CGAAACCACAGCCAAGGGAACGGGCUUGGCAGAAUCAGCUgggaaAGAAGACCCUGUUGAGCUUGACUCUAAAACUAGAGUUUUG
((((((...((....(((..((((((((((((..((..((.....))..))..))))))))))))..)))....))...))))))
----------------GGAACGGGCUUGGCAGAAUCAGC----------------------------------------------	28	0.014
-----------------GAACGGGCUUGGCAGAAUCAGC----------------------------------------------	31	0.0184
--------------------------------------------AAGAAGACCCUGUUGAGC-----------------------	54	0.0243
---------------------------------------------AGAAGACCCUGUUGAGCUUGAC------------------	11	0.0026
---------------------------------------------AGAAGACCCUGUUGAGCUUGACUCU---------------	54	0.0161
----------------------------------------------GAAGACCCUGUUGAGCUUGA-------------------	16	0.0046
------------------------------------------------AGACCCUGUUGAGCUUGAC------------------	26	0.0155

Mh33	chr5	-	24516531	tni-mir-135a	(mir-135)
UGUGACUGAUUCACUGCUGUGUCUUAUGGCUUUCUAUUCCUAUGUGAUUuuucucuggcAUGUCACAUAGGGUCUAAAGCCAUUGGGUGCAGAGUGGGAGAUCUG
((.(.((..((((((.((((((((.((((((((..(.((((((((((((..........).))))))))))))..)))))))).)))))))))))))))).).))
------------------------UAUGGCUUUCUAUUCCUAUGU------------------------------------------------------------	198	0.0233

Mh34	chr5	-	26411326	mmu-mir-2144	(mir-2144)
CGAGCCACUUUUGGUAAGCAGAACUGGCGCUGCGGGAUuaaccaucaauAUCUUGGAAUUAGUAAUAAUUACUGUAUCUGUCCUG
((.(.((..(.((((((..(..(((((...(.((((((...........)))))).).)))))..)..)))))).)..)).).))
----CCACUUUUGGUAAGCAGAACU------------------------------------------------------------	16	0.0277

Mh35	chr5	-	26842783	dre-mir-499	(mir-499)
GGACAGCUGGGGCUGAGACAGUUAAGACUUGCAGUGAUGUUUAGGgcaaugaugaCAUGAACAUCACUUUAAGUCUGUGCUGACUCUUCUCUUUUUC
(((.((..((((..(((.((((..(((((((.(((((((((((.(..........).))))))))))).)))))))..)))).))))))).)).)))
-----------------------------------------------------------AACAUCACUUUAAGUCUGUGC-----------------	39	0.0063

Mh36	chr6	+	6146863	eca-let-7a-2	(let-7)
AGACUGUCCUUUGGGGUGAGGUAGUAGGUUGUAUAGUUUUAGGGGucaugcccuucCUGUCAGAUAACUAUACAACUUACUGUCUUUCCUAAAGUGGCU
((.((((..(((((((.((((((...((((((((((((((.((((...........)).)).)).)))))))))))))))).)).)))).)))))))))
----------------UGAGGUAGUAGGUUGUAUA----------------------------------------------------------------	764	0.0093
----------------UGAGGUAGUAGGUUGUAUAGU--------------------------------------------------------------	759	0.0269
----------------UGAGGUAGUAGGUUGUAUAGUU-------------------------------------------------------------	132	0.0279
----------------UGAGGUAGUAGGUUGUAUAGUUUU-----------------------------------------------------------	32	0.0405
-------------------------------------------------------------------CUAUACAACUUACUGUCUUUC-----------	31	0.0003

Mh37	chr6	+	6147325	cfa-let-7b	(let-7)
CGUACGGGGUGAGGUAGUAGGUUGUGUGGUUUCAGGGUAGuuauuuugccCAAUCAGGAGAUAACUAUACAACCUACUGCCUUCCCUGAAG
(.(.(((((.(((((((((((((((((((((((..(((.(..........).)))..))...))))))))))))))))))))))))))).)
--------GUGAGGUAGUAGGUUGUGUGGU-------------------------------------------------------------	151	0.0189
---------UGAGGUAGUAGGUUGUGUG---------------------------------------------------------------	489	0.0363
----------GAGGUAGUAGGUUGUGUGGUU------------------------------------------------------------	28	0.0007

Mh38	chr6	+	12810246	eca-mir-184	(mir-184)
AAUGUUGUCAAGCACAUCUCCUUAUCACUUUUCCAGCCCAGCUAucugacaaacguUUGUUGGACGGAGAACUGAUAAGGGUAUGUGCCUGGCACUUU
((.((.((((.((((((.(((((((((.((((((.(.(((((.(............).))))).))))))).))))))))).)))))).)))))).))
------------------UCCUUAUCACUUUUCCAGCCCA----------------------------------------------------------	18	0.0297
------------------------------------------------------------UGGACGGAGAACUGAUAAGGGU----------------	66	0.0298

Mh39	chr6	+	17135424	mdo-mir-9-2	(mir-9)
GAAUGAAGGAGGUCGUUUUUGUCUUUGGUUAUCUAGCUGUAUGAGUguuaaauaccuGUCAUAAAGCUAGAUAACCGAAAGUAGAAAUGACUUUUACUAUAUUU
(((((.((((((((((((((((.(((((((((((((((.((((.((...........)))))).)))))))))))).)))))))))))))))))..)).)))))
------------------------------------------------------------AUAAAGCUAGAUAACCGAA-------------------------	23	0.0232
-------------------------------------------------------------UAAAGCUAGAUAACCGAAAG-----------------------	83	0.0416
-------------------------------------------------------------UAAAGCUAGAUAACCGAAAGUA---------------------	22	0.0007

Mh40	chr6	+	22770458	ssc-mir-140	(mir-140)
UGUCUCCGGUGUCACGUCAGUGGUUUUACCCUAUGGUAGGUGacaucaugcugUUCUACCACAGGGUAGAACCACGGACGGGAUGUUGGGAGGUG
(((((((((((((.((((.(((((((((((((.(((((((.(...........)))))))).))))))))))))).)))).)))))).)))))))
-----------------CAGUGGUUUUACCCUAUGGUAG--------------------------------------------------------	730	0.0306
--------------------------------------------------------UACCACAGGGUAGAACCACGGACG---------------	2592	0.0484
---------------------------------------------------------ACCACAGGGUAGAACCACG-------------------	8507	0.0046
---------------------------------------------------------ACCACAGGGUAGAACCACGG------------------	14782	0.0048
---------------------------------------------------------ACCACAGGGUAGAACCACGGACG---------------	3794	0.001
---------------------------------------------------------ACCACAGGGUAGAACCACGGACGG--------------	37	0.036

Mh41	chr6	+	23333297	eca-mir-138-2	(mir-138)
GGUGUGUGUGUUGCAGCUGGUGUUGUGAAUCAGGCCGAUgacacacaccuccuaaaaGCCGGCUAUUUCACAACACCAGGGUGGCACCGCAUCACU
((((((((((((((..((((((((((((((..(((((.(..................).)))))))).))))))))))).)))))).)))).))))
--------------AGCUGGUGUUGUGAAUCAGGCC------------------------------------------------------------	565	0.0249

Mh42	chr6	-	16407304	bta-mir-182	(mir-182)
AGCGGAUUCAUGUUUUUGCAGGGAUCCGGUUAUCAGUGCGCUCUCCUGUgguguuuggcaAUGGUAGAACUCACUCUGGUGGUGCUGGAAGGAUCCGGUGGUUCUAGACU
((((((.(((((.((((.(.((.(((..((((..((((.(.(((.((((...........)))).))).).)))).))))))).)).).)))).)..)))).))).).))
-----------------------------------------------------UUUGGCAAUGGUAGAACUCA-------------------------------------	84	0.0082
-----------------------------------------------------UUUGGCAAUGGUAGAACUCAC------------------------------------	121	0.0326

Mh43	chr6	-	16407646	bta-mir-183	(mir-183)
AUCCACAAUUCCUCCUAUUCUGUGUAUGGCACUGGUAGAAUUCACUGUcacagcacucuAUCAGUGAAUUACCAUAGGGCCAUAAACAGAGUAGAGACAGAACCUCAGU
((..(...((..(((((((((((.((((((.((((((..(((((((((...........).)))))))))))..))).)))))).))))))))).))..))...)..))
------------------------UAUGGCACUGGUAGAAUUCACUGUC------------------------------------------------------------	6	0.0031
-------------------------AUGGCACUGGUAGAAUUCA-----------------------------------------------------------------	112	0.0232
---------------------------------------------------------------GUGAAUUACCAUAGGGCCAU--------------------------	6	0.0219

Mh44	chr7	+	5261661	dpu-mir-1	(mir-1)
GACAGCGGCCUGCUUGGGGGACAUACUUCUUUAUAUGCCCAUAUGaacacgagcaaCUAUGGAAUGUAAAGAAGUAUGUAUCCCAGGUUGGGAGAAAUGAC
(.((.(..((.((((((((.((((((((((((((((..(((((.(...........)))))).)))))))))))))))).)))))))).))..)...)).)
--------------------ACAUACUUCUUUAUAUGCC--------------------------------------------------------------	247	0.0028
--------------------ACAUACUUCUUUAUAUGCCCAU-----------------------------------------------------------	692	0.0333
--------------------ACAUACUUCUUUAUAUGCCCAUA----------------------------------------------------------	348	0.048
---------------------CAUACUUCUUUAUAUGCCCA------------------------------------------------------------	28	0.0041
----------------------AUACUUCUUUAUAUGCCCAUA----------------------------------------------------------	7	0.0106
----------------------------------------------------------AUGGAAUGUAAAGAAGUAUGU----------------------	79	0.001
----------------------------------------------------------AUGGAAUGUAAAGAAGUAUGUAU--------------------	4	0.0388
-----------------------------------------------------------UGGAAUGUAAAGAAGUAUG-----------------------	4023	0.0277

Mh45	chr7	+	5284126	oan-mir-133a	(mir-133)
UUCACCCCUAAAAUGCUUUGCUAAAGCUGGUAAAAUGGAACCAAAUCaacuguucaaugGAUUUGGUCCCCUUCAACCAGCUGUAGCUGUGCAUUGAUCACUGCAA
((((....(.((.(((.(.((((.(((((((.((..(((.(((((((............))))))))))..))..))))))).)))).).))))).)....)).))
------------------------AGCUGGUAAAAUGGAACCAAAUC-----------------------------------------------------------	143	0.0472
-------------------------GCUGGUAAAAUGGAACCAAAUC-----------------------------------------------------------	92	0.0484
--------------------------------------------------------------UUGGUCCCCUUCAACCAGCU------------------------	61	0.0242
---------------------------------------------------------------UGGUCCCCUUCAACCAGC-------------------------	142	0.0133

Mh46	chr7	+	6519353	dre-mir-462	(mir-462)
GAUUGUAACGGAACCCAUAAUGCAGCUGuaauaauauguccCAGCUGGUUAUGGGGUCCGUUUCCAUC
(((.(.((((((.((((((((.((((((.............)))))))))))))).)))))).).)))
----GUAACGGAACCCAUAAUG----------------------------------------------	310	0.0167
----GUAACGGAACCCAUAAUGC---------------------------------------------	437	0.0005
----GUAACGGAACCCAUAAUGCAGCUG----------------------------------------	30	0.0188
-----UAACGGAACCCAUAAUGCAG-------------------------------------------	279	0.0299

Mh47	chr7	+	6519816	dre-mir-731	(mir-731)
UUCUUGGUGUUUUUCCUCAAUGACACGUUUUCUCCCGGAUUGCUggcaaaugaaAGCGCAACCGGGAAUUCCGUGUCAGCCAAGAAUAACGCCAGCAA
((.((((((((.(((.(...(((((((...(.((((((.(((((..........)))).).)))))))...)))))))...).))).)))))))).))
------------------AAUGACACGUUUUCUCCC--------------------------------------------------------------	256	0.0028
------------------AAUGACACGUUUUCUCCCGG------------------------------------------------------------	219	0.015
------------------AAUGACACGUUUUCUCCCGGAU----------------------------------------------------------	89	0.0232
------------------AAUGACACGUUUUCUCCCGGAUU---------------------------------------------------------	154	0.0441
-------------------AUGACACGUUUUCUCCCGGAUU---------------------------------------------------------	70	0.0079

Mh48	chr7	+	11992087	tni-let-7g	(let-7)
CGUGCUGUGGGAUGAGGUAGUAGUUUGUAUAGUUUUaggaucacaccagaucugggaGAUAACUAUACAGUCUACUGUCUUUCUUAUAGCAACG
((((((((((((.((((((((((.((((((((((((.....................)).)))))))))).))))))))))))))))))).)))
------------UGAGGUAGUAGUUUGUAUAG--------------------------------------------------------------	215	0.0279
------------UGAGGUAGUAGUUUGUAUAGUU------------------------------------------------------------	180	0.0035

Mh49	chr7	+	12869858	eca-mir-196a	(mir-196)
UUGCGCGAAGCUGGAGCGUGGUUUAGGUAGUUUCAUGUUGUUGGGGUuggcuuccugGCUCGGCAACAAGAAACUGCCUUGAUUACGUCAGUUCGUCUUCAUCAA
(((.(.((((.((((((((((((.((((((((((.(((((((.((((..........))))))))))).)))))))))).))))))))...)))).)))).))))
-----------------------UAGGUAGUUUCAUGUUGUUGG-------------------------------------------------------------	72	0.0069
-----------------------UAGGUAGUUUCAUGUUGUUGGG------------------------------------------------------------	39	0.0022

Mh50	chr7	+	13613915	oan-let-7e	(let-7)
UUGGGGCUGAGGUAGUAGAUUGAAUAGUUGUGGGGuuuuccgaccucuuuCUUCAGUUAACUAUACAAUCUACUGUCUUUCCCAA
((((((..((((((((((((((.((((((((((((...............)))))..))))))).))))))))))))))))))))
-------UGAGGUAGUAGAUUGAAU------------------------------------------------------------	376	0.0348

Mh51	chr7	+	13614181	eca-let-7a-2	(let-7)
CAGGGUGAGGUAGUAGGUUGUAUAGUUUGGUGGGUGGgacuccacccuUCAUAGGUGAUAACUAUACAGUCUAUUGCCUUCCCUG
(((((.((((((((((((((((((((((.((..((((...........))))..)).).))))))))))))))))))))))))))
------GAGGUAGUAGGUUGUAUAG------------------------------------------------------------	28	0.0203
------GAGGUAGUAGGUUGUAUAGU-----------------------------------------------------------	39	0.024

Mh52	chr7	+	15988885	dre-mir-1388	(mir-1388)
UUUUUAAGUACUGAGUGGUGCUUUCUAGGACUGUCCAACCUGAGAAUGuugguuuaaggcuCAAUCUCAGGUUCGUCAGCCCAUGAAACGCCAACUCGCUUCUGCAGA
(((.((.(.(.(((((((((.((((..((.(((.(.(((((((((.((.............)).))))))))).).))).))..)))))))).))))).)).)).)))
--------------------------AGGACUGUCCAACCUGAGAAU-------------------------------------------------------------	34	0.042
--------------------------AGGACUGUCCAACCUGAGAAUG------------------------------------------------------------	69	0.0414
---------------------------------------------------------------AUCUCAGGUUCGUCAGCC---------------------------	212	0.0019

Mh53	chr7	+	23588373	bta-mir-29b-2	(mir-29)
UCAGACGUGCCCUCCUUGGAAGCUGGUUUCAGAUGGUGGCUUAGAGUgcugucaucuAUCUAGCACCAUUUGAAAUCAGUGUUCUUGGGGUGGGAAGUGUGG
(((.((.(.((.((((.(((((((((((((((((((((..((((.((..........))))))))))))))))))))))).)))).)))).)).).)).)))
------------------------------------------------------------UAGCACCAUUUGAAAUCAG-----------------------	972	0.0444
------------------------------------------------------------UAGCACCAUUUGAAAUCAGUG---------------------	948	0.0185
------------------------------------------------------------UAGCACCAUUUGAAAUCAGUGU--------------------	2857	0.0264
------------------------------------------------------------UAGCACCAUUUGAAAUCAGUGUUC------------------	22	0.0003
-------------------------------------------------------------AGCACCAUUUGAAAUCAGU----------------------	131	0.0243

Mh54	chr7	+	23588631	dre-mir-29a-2	(mir-29)
GUCCUCUUUCCAAGGUUGACCGAUUUCUUUUGGUGUUCAGAGuccguucuguUUCUAGCACCAUUUGAAAUCGGUUACAGUGAAGGACAGAU
(((.((((((.(..((.((((((((((...(((((((.((((..........)))))))))))...))))))))))))..)))))))..)))
------------------------------------------------------------CCAUUUGAAAUCGGUUAC--------------	4	0.0108

Mh55	chr7	+	29224687	mmu-mir-2133-2	(mir-2133)
CAGCCCCUGCCUCUCGGCGCCCCCUCGAUGCUCUUAGCUGAGUGUCCCGCGgggUCCGAAGCGUUUACUUGAAAAAAUUAGAGUGUUCAAAGCAGGCCCGGUCGCCUG
(((.(.((((((((..(.(..(.((((((..(.((((.(((((((..((.(...).))..))))))).)))).)..))).))).)).)..)).)))..)))..).)))
-----------------------------GCUCUUAGCUGAGUGUCCCGC----------------------------------------------------------	33	0.0373

Mh56	chr7	-	217696	mdo-mir-200a	(mir-8)
UAGAAAUGUCUUCUAGGAUCCAUCUUACCUGACAGUGAUGGACUguacagcuguuGCUCUAACACUGUCUGGUAACGAUGUUUCCUGGGGGGCUCUG
((((...(((((((((((..(((.(((((.(((((((.((((.(...........).)))).))))))).)))))..)))..)))))))))))))))
-----------------------------------------------------------UAACACUGUCUGGUAACGAUGUUUC-------------	4	0.0052
------------------------------------------------------------AACACUGUCUGGUAACGA-------------------	93	0.0351
-------------------------------------------------------------ACACUGUCUGGUAACGAUGU----------------	5	0.0309

Mh57	chr7	-	217985	eca-mir-200b	(mir-8)
GAGCAGCUUUAGGCGACUACCUCCAUCUUACGAGGCAGCAUUGGAuaucaucccuuucUCUAAUACUGCCUGGUAAUGAUGAUGGUCGUCACCUGCCC
(.((((.(...((((((((.(..(((..(((.((((((.((((((.............)))))).)))))).))))))..).))))))))).)))).)
------------------------------------------------------------UAAUACUGCCUGGUAAUGAUG-----------------	213	0.0434
------------------------------------------------------------UAAUACUGCCUGGUAAUGAUGAU---------------	93	0.0447

Mh58	chr7	-	14483368	mmu-mir-2144	(mir-2144)
UAAAGUAUUGGUAGGUAAUAAAUGCAAUAACCCAGUGCGAGCCACCUAGUGagcCACUUUUGGUAAGCAGAACUGGCGCUGCGGGAUGAACCGACCCCAAUGUAAUA
((..((((((((.(((.((...((((.(...(((((((..((((...((((...))))..))))..)))...)))).).))))..)).).)).)))..)))))..))
----------------------------------------------------GCCACUUUUGGUAAGCAGA------------------------------------	19	0.0373
-----------------------------------------------------CCACUUUUGGUAAGCAGAAC----------------------------------	12	0.0109

Mh59	chr7	-	16234646	dpu-mir-124	(mir-124)
CACUUCAAAGGUUGUCACUCUGCGUGUUCACAGCGGACCUUGAUUuaauguccauacAAUUAAGGCACGCGGUGAAUGCCAAGAGAGGAAUCUACAGCAUCGUG
((((.(..(((((.((.((((..((((((((.(((..((((((((............))))))))..))).))))))))..)))).)))))))...).)..)))
------------------------------------------------------------UAAGGCACGCGGUGAAUGCCA-----------------------	2142	0.0116

Mh60	chr7	-	20955695	tni-mir-135a	(mir-135)
UAAUAAACCACACAUGCAUCUUAUGGCUUUCUAUUCCUAUGUGAguucuaaacacaUCAUGUAGGGUUUAAAGCCAUCGGAUACACAGUGGACGAUCA
(.((...((((...((.((((.((((((((..(.((((((((((............)))))))))).).)))))))).)))).))..))))...)).)
---------------------UAUGGCUUUCUAUUCCUAUG---------------------------------------------------------	49	0.0339

Mh61	chr7	-	22012171	dpu-mir-124	(mir-124)
GACAGACUGGAUUUCCACUCCUCGUGUUCACAGCGGACUUUAAUUGauuaagcgcaCAAUUAAGGCACGCGGUGAAUGCCAAGAGAGGAAUCUGCAGCCGCAUU
(((.(.(((((((((..(((.(.((((((((.((((.(((.(((((..........)))))))).).))).)))))))).).))).))))))..)))).)..))
------------------------------------------------------------UAAGGCACGCGGUGAAUG--------------------------	715	0.0184

Mh62	chr7	-	22980041	hsa-mir-205	(mir-205)
CCGGAGUCUGUGCCUGUAUGGAACCAGAUUUCAGUGGUGUGAAGUGUAAaagacauggggaUAAAACUUCAGCACAGAGAAACCGGGAAGUUUAAAAAGGAUCCCGG
((((.((((.(...(.(.((((.((.(.((((.(((...((((((.(.(............).).)))))).))).)..))).).))...))))))).)))).))))
-------------------------AGAUUUCAGUGGUGUGAAGUGU------------------------------------------------------------	16	0.0312

Mh63	chr7	-	26163773	eca-mir-26a-2	(mir-26)
GUCUCUGGGCCUCUGCCUGGUUCAAGUAAUCCAGGAUAGGCUGGUuaacacuggcACGGCCUAUUCUUGAUUACUUGUUUCAGGAACCGGCCAUAAGC
((.(.(((.((..(.(((((..(((((((((.((((((((((.((..........)))))))))))).)))))))))..))))).)..))))).).))
--------------------UUCAAGUAAUCCAGGAUA------------------------------------------------------------	2730	0.0161

Mh64	chr8	+	9465167	eca-mir-199a	(mir-199)
UCUCUAUCCCCCACCCCGCCUGCCCAGUGUUCAGACUACCUGUUCcuccagcuauaacuGAACAGUAGUCUGCACAUUGGUUAGGCUAGACUGGGAGCCACACA
(.(.(..(.((((..(.(((((.(((((((.(((((((.((((((..............))))))))))))).))))))).)))).).)..)))).)..).).)
---------------------GCCCAGUGUUCAGACUACCUG--------------------------------------------------------------	15	0.0232
----------------------CCCAGUGUUCAGACUACCUGUU------------------------------------------------------------	5551	0.0131
----------------------CCCAGUGUUCAGACUACCUGUUCCU---------------------------------------------------------	27	0.0007

Mh65	chr8	+	12694467	gga-mir-33-2	(mir-33)
CGGCCAGAGCUGCAGUGCAUUGUAGUUGCAUUGCAUGUAUGUUucucaaagugcAAUGUACCUGCAGUGCAACACAGAGCUGGACCACAAACUG
(((...(.(.(.((((.(..(((.(((((((((((.(((((((...........))))))).))))))))))))))).)))).).).)...)))
-----------------------------------------------------CAAUGUACCUGCAGUGCAA----------------------	87	0.0049

Mh66	chr8	+	22468612	oan-mir-137b	(mir-137)
CACUUGCUCCCGUCUCGACCACGGGUAUUCUUGGGUUGAUAAUAcagaugucgaUGUUAUUGCUUGAGAAUACGCGUAGCUGAGCGGAAGCCAUUG
((.(.(((.((((.(((.(.(((.(((((((((((.((((((((..........))))))))))))))))))).))).).))))))).))).).))
-----------------------------------------------------------UUGCUUGAGAAUACGCGUAGCU---------------	3	0.0028

Mh67	chr8	+	24625017	tni-mir-152	(mir-148)
AUUGGUGCUGAGGUUCUGGUCAAAGUUCUGUGAUACACUCAGACUGugaauguuugcUGGUCAGUGCAUAACAGAACUUUGUCCCGGCUCGGAAACUUUGU
((.(((.(((((..((.((.(((((((((((.((.((((..(((((...........))))))))).)).))))))))))).)).))))))).)..)).))
------------------------------------------------------------UCAGUGCAUAACAGAACUUUGUC------------------	35	0.0019

Mh68	chr8	-	10136028	eca-mir-338	(mir-338)
ACUGGCUGGUCCCAGAAACAACAUCCUGGUGCUGCCUGAGUguguaaugcaaACUCCAGCAUCAGUGAUUUUGUUGCUGGGGGCGUGCCCCU
(..(((((.((((((.(((((.(((((((((((....((((...........)))).)))))))).))).))))).)))))).)).)))..)
----------------AACAACAUCCUGGUGCUGCCUGA-----------------------------------------------------	6	0.0295
----------------AACAACAUCCUGGUGCUGCCUGAGU---------------------------------------------------	5	0.0317
------------------------------------------------------UCCAGCAUCAGUGAUUUU--------------------	1002	0.0413
------------------------------------------------------UCCAGCAUCAGUGAUUUUGUUGCU--------------	23	0.0146
-------------------------------------------------------CCAGCAUCAGUGAUUUUGUU-----------------	45	0.0084

Mh69	chr8	-	13687323	eca-mir-24-2	(mir-24)
UGCUGGGUCAGUCUCCUGUGCCUGCUGUGCUGAUAAUCAGUgugugacgucgGCUGGCUCAGUUCAGCAGGAACAGGGGACUGUUCUCA
((..(((.(((((((((((.(((((((.((((..(.(((((...........))))).))))).))))))).))))))))))).)))))
------------------------------------------------------UGGCUCAGUUCAGCAGGAA----------------	2130	0.0054
-------------------------------------------------------GGCUCAGUUCAGCAGGAAC---------------	188	0.0138

Mh70	chr8	-	13688175	tni-mir-27c	(mir-27)
AUUCUAGCCUGGCUGUGCGGCAGCAGGACUUAGCCCACAUGUGAACAGUgaguguaugccAUGUUCACAGUGGUUAAGUUCUGCCGCCACAGGGCUGCAGCCAGCAU
((.((.((.(((((.((.(((.(((((((((((.(((..(((((((.((...........))))))))).)))))))))))))).))).)).)))))..)).)).))
-----------------------CAGGACUUAGCCCACAUGUGAACA------------------------------------------------------------	8	0.0469
------------------------AGGACUUAGCCCACAUGUGAAC-------------------------------------------------------------	10	0.0152
---------------------------------------------------------------UUCACAGUGGUUAAGUUCUG------------------------	331	0.0013

Mh71	chr8	-	13688406	oan-mir-23a	(mir-23)
AUUUGAGUCUGUCGGCCAGGGGAAUUCCUGGCAGAGUGAUUUUUgagacuacagGACUGAAUCACAUUGCCAGGGAUUUCCAAUGGCUGCCAUGAAU
(((((.(.(.((((.....(((((((((((((((.(((((((((..........))..))))))).)))))))))))))))..)))).).).)))))
-----------------------------------------------------------AAUCACAUUGCCAGGGAUU-------------------	26	0.021
-----------------------------------------------------------AAUCACAUUGCCAGGGAUUUCC----------------	16	0.0273
------------------------------------------------------------AUCACAUUGCCAGGGAUUUCCA---------------	1866	0.0439

Mh72	chr8	-	25382196	dre-mir-150	(mir-150)
GUGUUCUCAGGAGCCGGACGCAUUUCUGCAGAUCUUCCUCCAAAGGUCUCGGUCCGGucaCUCCCAAUCCUUGUACCAGUGUCCUGCUAUGGUGGCGCUGGACAGGUUU
(.(((.((.((.(((..((.(((....((((((.((..(.(((.(((.(.((...((...)))).)))).))).)..)).))).))).)))))))).)).))..))).)
-----------------------------------------------------------ACUCCCAAUCCUUGUACC--------------------------------	4953	0.0322
-----------------------------------------------------------ACUCCCAAUCCUUGUACCAGU-----------------------------	3488	0.0447
-----------------------------------------------------------ACUCCCAAUCCUUGUACCAGUGUCC-------------------------	253	0.0138

Mh73	chr9	+	7539271	eca-mir-24-2	(mir-24)
UAAAAUCCAUAGUGAUAUUCAUUACUUUAAUGCAAGCUGAGAGaagugagcaugaUUCAAUGGCUCAGUUCAGCAGAACAAUGUCUUAACCUUUUA
(((((....(((.((((((..((..((.((((..(((((.(((............)))..))))))).)).))..))..)))))))))...)))))
------------------------------------------------------------UGGCUCAGUUCAGCAGAA------------------	2304	0.0059

Mh74	chr9	+	27956541	eca-mir-181a-2	(mir-181)
GACUACUCCAUGUGCUCACGGGGAACAUUCAACGCUGUCGGUGAGUUUgugcuacgaucAAAACCAUCGACCGUUGACUGUACCCUGAGAGGUCGCGUGCGGACCC
(..(.((.(((((((((.(((((.(((.((((((.(((.(((...(((...........))))))))..).)))))).))).))))).)))..)))))).)))..)
-----------------------AACAUUCAACGCUGUCGGU----------------------------------------------------------------	1709	0.0003
-----------------------AACAUUCAACGCUGUCGGUGAGUU-----------------------------------------------------------	66	0.0303
--------------------------------------------------------------ACCAUCGACCGUUGACUGUAC-----------------------	87	0.0054

Mh75	chr9	+	27956674	eca-mir-181b	(mir-181)
UCCAGGAGUCAACCUUAAGGCUGCAAUAAACAUUCAUUGCUGUCGGUGGGUUuaugcaggaacAACUCACUGAUCAAUGAAUGCAAACUGCGGUUCGCACAUCCUGCUGA
((.((.((...(..(...(((((((.(...((((((((...(((((((((((...........))))))))))).))))))))...).)))))))...)..).)).))))
----------------------------AACAUUCAUUGCUGUCGGUGG-------------------------------------------------------------	342	0.0003
----------------------------AACAUUCAUUGCUGUCGGUGGG------------------------------------------------------------	437	0.0125

Mh76	chr9	-	8309654	eca-mir-24-2	(mir-24)
GGACAUUUGGGCUGGGAUUCCUGUGCCUACUGAGCUGAUUAUCAGUccuauagaaccACUGGCUCAGUUCAGCAGGAACAGGAGUCCAGUCCGCUCACGACU
((.(.(.(((((((((.(((((((.(((.(((((((((...(((((...........))))).))))))))).))).))))))))))))))))...).).))
-----------------------------------------------------------UGGCUCAGUUCAGCAGGAA------------------------	2130	0.0033
-----------------------------------------------------------UGGCUCAGUUCAGCAGGAACAG---------------------	22750	0.0103
-------------------------------------------------------------GCUCAGUUCAGCAGGAAC-----------------------	380	0.0436

Mh77	chr9	-	8313668	bta-mir-23b	(mir-23)
UUUCAUGUCUGGGCUGUGAGGGUUCCUGGCGUGCUGAUUUGUGACUUAUGAUaaaAUCACAUUGCCAGGGAUUACCACACAGCCUUGACCCGGACGGCUGCUAUGGCAA
(((((((.(..((((((..(((((.(((..(((.((((((.((.(.(.((((...)))).)..).)).)))))).))).)))....)))))..))))))).))))).))
------------------------------------------------------AAUCACAUUGCCAGGGAU-------------------------------------	15	0.0441
-------------------------------------------------------AUCACAUUGCCAGGGAUUACCAC-------------------------------	1150	0.0236

Mh78	chr9	-	14619699	rno-mir-9-1	(mir-9)
GAAAUUUGGGAAGUGGGUUGUUAUCUUUGGUUAUCUAGCUGUAUGAguguucugcucgUCAUAAAGCUAGAUAACCGAAAGUAAAAACUACUUCCAGACUCUUC
((((.((.((((((((.((.((((.(((((((((((((((.(((((............))))).))))))))))))))).)))))).)))))))).)).).)))
------------------------------------------------------------AUAAAGCUAGAUAACCGAA-------------------------	23	0.0405

Mh79	chr9	-	16361098	cfa-mir-204	(mir-204)
CUUACUAUGACAUGUGGACUUCCCUUUGUCAUCCUAUGCCUggaaucaaauaaaaggGGGCUGGGAAGGCAAAGGGAUGCUCAGCUGUCAUACAAG
(((..(((((((..(((.(.((((((((((.(((((.((((................))))))))).)))))))))).).)))..))))))).)))
------------------CUUCCCUUUGUCAUCCUAU-----------------------------------------------------------	50	0.0283
-------------------UUCCCUUUGUCAUCCUAUGC---------------------------------------------------------	777	0.0114

Mh80	chr9	-	22461217	mmu-mir-2142	(mir-2142)
GAUCACGCCCAAACUCGGAAGCUAAGCAGGUUAGUACUUGGAUGGGAGACUgccuccauggaaaaAGGCUUCAGGAGUAAACCACGAGGAAAUGAUCUGGAGUCGGAGUC
(((..((((((.(.(((....((..(..((((..(((((...(.((((.((..............)).)))).)))))))))).).))....)))).))).).))..)))
--------------------------------AGUACUUGGAUGGGAGAC------------------------------------------------------------	43	0.0255

Mh81	chr9	-	23130448	bta-mir-1306	(mir-1306)
CUCCCAUUGGAGCCUCCUGAUGAUUUCGGCCUGGAACAGGGCAGGGCACCUccaccACCUCCCCUGCAAACGUCCAGUGACGCAGAGGUAAUGGACGUUAGCUCUGGUGG
((.(((..(.(((.(((.(.((.(((((.((((((.(.(.((((((.(..(.....)..).))))))...))))))).).))..))).)).)))).)))..)..))).))
------------------------------------------------------CCACCUCCCCUGCAAACGUCC-----------------------------------	15	0.0269

Mh82	chr10	+	1526115	eca-mir-218-2	(mir-218)
GUGCAGCUGUCUCUUGUGCUUGAUCUAACCAUGUGGccccgccaguugugacuUCACAUGGUUCCGUCAAGCGCCAGGGACCGCGCGGCAC
((((.(((((((((.(((((((((..((((((((((.................))))))))))..))))))))).))))).)).)).))))
-------------UUGUGCUUGAUCUAACCA------------------------------------------------------------	318	0.0105
-------------UUGUGCUUGAUCUAACCAUGUGGC------------------------------------------------------	11	0.0279
--------------UGUGCUUGAUCUAACCAUGU---------------------------------------------------------	25	0.0155

Mh83	chr10	+	2001187	eca-mir-106a	(mir-17)
GCUUUCAUUAGCUGCCCAGCAUGAGAUAAAGUGCUUACAGUGCAGGUAGUGaucagaacagUCUACUGCAGUGUGAGCACUUCUCUCCCACGCUGGUCCAAAGCGCC
(.(.(..((.(..(.(((((.(((((.(.((((((((((.(((.(((((.(..........))))))))).))))))))))).)))..)).))))).)).))).).)
--------------------------UAAAGUGCUUACAGUGCA---------------------------------------------------------------	131	0.0259
--------------------------UAAAGUGCUUACAGUGCAGGU------------------------------------------------------------	102	0.0005
--------------------------UAAAGUGCUUACAGUGCAGGUAG----------------------------------------------------------	59	0.003
--------------------------UAAAGUGCUUACAGUGCAGGUAGU---------------------------------------------------------	11	0.0477

Mh84	chr10	+	2001485	dre-mir-19d	(mir-19)
UUCUGGUCCUGGCCAGCUUUGCAGGGUGGGCAGUCAGCCUGUgcaugccuggaGCAGCUGUGCAAACCCAUGCAAAACUGACUAUGGCCAGCA
(.((((((.(((.(((.((((((.(((..(((..(((.((((...........))))))))))..)))..)))))).))).))).)))))).)
----------------------------------------------------------UGUGCAAACCCAUGCAAAACUG-------------	645	0.0307
-----------------------------------------------------------GUGCAAACCCAUGCAAAACUGAC-----------	89	0.0112

Mh85	chr10	+	2552790	eca-mir-103	(mir-103)
UCUCCACCCUGCUCUGCGCUUUUAGCCUCUUUACAGUGCUGCCUUGucuucucgcguuCAAGCAGCAUUGUACAGGGCUAUGACGGCGCAGAGAGCAUGACA
(.((.(..((..((((((((.((((.((((.((((((((((.((((............)))))))))))))).)))).).))).)))))))).))..))).)
------------------------------------------------------------AGCAGCAUUGUACAGGGCUAU---------------------	1864	0.0439
------------------------------------------------------------AGCAGCAUUGUACAGGGCUAUG--------------------	5729	0.0197
-------------------------------------------------------------GCAGCAUUGUACAGGGCUAUG--------------------	15	0.0246

Mh86	chr10	-	23325051	eca-mir-19b-2	(mir-19)
CCCUGAGCCGGGUUUAUGGUGAGUUUUGUUGGUUUGCCUUCAGCUGcguucgguguUUGCUGUGCAAAUCCAUGCAAAGCCCGCUGUACCCGAGGCUCACCGG
((.((((((((((..((((((.(((((((((((((((...((((.(..........).)))).))))).))).))))))).))))))))))..))))))..))
------------------------------------------------------------UGUGCAAAUCCAUGCAAAG------------------------	451	0.018

Mh87	chr10	-	25327849	gga-mir-458	(mir-458)
CUCCACCGGCUGCAGACUCCAGCGCCAUUUUCAGAGCUAUAAgugugaagugaUGAUAGCUCUUUCAAUGGUACUGCAGUAAGCAUUCACAUGAG
(((....((.(((..(((.(((.((((((...((((((((.(...........).))))))))...)))))).))).)))..))).))....)))
-------------------------------------------------------AUAGCUCUUUCAAUGGUACU--------------------	132	0.0167
-------------------------------------------------------AUAGCUCUUUCAAUGGUACUGC------------------	662	0.0019
--------------------------------------------------------UAGCUCUUUCAAUGGUACUGC------------------	10	0.0168

Mh88	chr11	+	5224237	mmu-mir-2133-2	(mir-2133)
UGUUCAAAGCAGGACCGGUCGCCUGAAUACCGCAGCUAGGGgcucucgcggCCCUAGCUUGUCGCCGCGGAGGGGGCGCGGAGCGGCUGACG
((((...(((.(..((((((.(((...(..(((((((((((..........))))))).)).))..)...))).))).)))..).)))))))
-------------------CGCCUGAAUACCGCAGCU-------------------------------------------------------	32	0.0144

Mh89	chr11	+	7840464	tni-mir-187	(mir-187)
UGGUUGGGCCAGCGGCUGCAACACAGGACAUGGGUccugcuucuccuccccGCUCGUGUCUUGUGUUGCAGCCAGUGGAGCUGCCUA
(((.(((.(((..((((((((((((((((((((((................))))))))))))))))))))))..)))..))).)))
-------------GGCUGCAACACAGGACAU--------------------------------------------------------	54	0.048

Mh90	chr11	+	21880298	ssc-mir-30a	(mir-30)
UGGAAGCUGGGAUUUUGUCAGUGUGGGCUUUCAGUCGGAUGUUUGcaucaucuuauugccaCAAACCACCAACAGAAACCCUAUUGCCAACAUGCAUUGAUAUUUG
((((.(.((((((.(((.(((((.(((.((((.((.((..(((((................)))))..)).)).)))))))))))).))).)).).))).).))))
---------------------------CUUUCAGUCGGAUGUUUGC------------------------------------------------------------	183	0.021

Mh91	chr11	+	21880471	eca-mir-30c-2	(mir-30)
ACCACUCUCUGAAUCUAAUGGAAAUGUAAAUUUGUUGUCUUGUAGACUGucuccaggcaUGUAAACAUCCUACACUCUCAGCUGUGUUGUCAUGGAGCUGGGAGAGGGGU
(((.((((((.(.(.(.((((.((((((..((.(.(((..(((..(.((..........)))..)))....)))...).)).)))))).)))).).).).)))))).)))
-----------------------------------------------------------UGUAAACAUCCUACACUCUCAGC----------------------------	378	0.0203
-----------------------------------------------------------UGUAAACAUCCUACACUCUCAGCU---------------------------	98	0.0469
------------------------------------------------------------GUAAACAUCCUACACUCUCAGC----------------------------	12	0.0426

Mh92	chr11	+	24547813	oan-mir-30d	(mir-30)
GUCACACUUUGGCACUUUGGGGUUGUAAACAUCCCCGACUGGAAGCUgugucugcgcagAGCUUUCAGUCUGAUGUUUGCAGCUGCAGGUUGCUCCGUUCUCCAC
((.(.(.(..((((.((((.(((((((((((((...((((.((((((............))).))))))).))))))))))))).)))).))))..).).)..))
-----------------------UGUAAACAUCCCCGACUGGAAGC-----------------------------------------------------------	206	0.0392
-------------------------------------------------------------CUUUCAGUCUGAUGUUUGCAG-----------------------	6	0.0238
-------------------------------------------------------------CUUUCAGUCUGAUGUUUGCAGC----------------------	19	0.0477

Mh93	chr11	-	21614207	eca-mir-128-2	(mir-128)
AAGGCGCUGUGGCAGUAGAGGAGGGGGCCGUUACACUGUCAGAGAUguacucugaggGUCUCACAGUGAACCGGUCUCUUUUCCUGCUGCUUCUGUUCGU
(.((.((.(.((((((((.(((((((((((((.((((((..(((((...........)))))))))))))).)))))))))).)))))))).).)))).)
------------------------------------------------------------UCACAGUGAACCGGUCUCUU--------------------	78	0.0484

Mh94	chr12	+	5052105	oan-mir-126	(mir-126)
CGCAACAUGGCCAGCUUUGCGGUCCAUUAUUACUUUUGGUACGCGCUaugccacucucAACUCGUACCGUGAGUAAUAAUGCACUGCGACUGGUGCCGACUCCG
((.(...(((((((..(((((((.((((...((((.(((((((.(.(...........).).))))))).)))))))...).))))))))))..))))..).))
------------------------CAUUAUUACUUUUGGUACGCG-----------------------------------------------------------	1787	0.0003
-------------------------------------------------------------UCGUACCGUGAGUAAUAAU------------------------	964	0.0161
-------------------------------------------------------------UCGUACCGUGAGUAAUAAUG-----------------------	1439	0.0299
-------------------------------------------------------------UCGUACCGUGAGUAAUAAUGCA---------------------	252	0.0127

Mh95	chr12	+	5332159	mmu-mir-2135-3	(mir-2135)
GGUUCUCUCCGAAGUUUCCCUCAGGAUAGCCGACGcucaaagucuUGCGGUUUUAUCUGGUAAAGCGAAUGAUUAGAGGCCU
((.(((((..((.((((.(.((.(((((((((.((..........)))))))..)))).)..).).))))..))))))).))
------------------------------------------------------------UAAAGCGAAUGAUUAGAGG---	25	0.0189
---------------------------------------------------------------AGCGAAUGAUUAGAGGCC-	201	0.0003

Mh96	chr12	+	9243561	eca-mir-122	(mir-122)
GCAGCAAACCUUGUCCUCCAGAGCUGUGGAGUGUGACAAUGGUGUUUGuuuccugccuauCAAACGCCAUUAUCACACUAAAUAGCUACAGUGUGAAAAAGCCUCAGUUU
(.(((..(.(((.((.(.(.(((((((..(((((((.(((((((((((............))))))))))).)))))))..)))))).).).).))..)))..)..))))
-----------------------------------------------------------UCAAACGCCAUUAUCACACU-------------------------------	15	0.0408
------------------------------------------------------------CAAACGCCAUUAUCACACUA------------------------------	28	0.0434
--------------------------------------------------------------AACGCCAUUAUCACACUA------------------------------	67	0.0003
--------------------------------------------------------------AACGCCAUUAUCACACUAA-----------------------------	97	0.0428
--------------------------------------------------------------AACGCCAUUAUCACACUAAAUA--------------------------	59	0.024

Mh97	chr12	+	11677445	oan-mir-199a	(mir-199)
UACCCCUCCCCCCAUCCCGCCUGCCCAGUGUUCAGACUACCUGUUCAGgaaguaguggUUGUACAGUAGUCUGCACAUUGGUUAGGCUGGUUAGGGAAGUGCG
(.(.(.((((...(.((.(((((.(((((((.(((((((.((((.(((..........))).))))))))))).))))))).))))).)).).)))).).).)
----------------------GCCCAGUGUUCAGACUACC--------------------------------------------------------------	29	0.0096
----------------------GCCCAGUGUUCAGACUACCUGU-----------------------------------------------------------	126	0.0035
-----------------------CCCAGUGUUCAGACUACCUG------------------------------------------------------------	18370	0.0236
-------------------------------------------------------------UACAGUAGUCUGCACAUU------------------------	142	0.0028
--------------------------------------------------------------ACAGUAGUCUGCACAUUGG----------------------	1118	0.0086

Mh98	chr12	+	15502016	tni-mir-101b	(mir-101)
GGGCAGUGGACUAUGAACUGUCCAUUUUCAGUUAUCAUGGUACCGGUGCUgugugccuaucaAGUACAGUACUAUGAUAACUGAAGAUUGGCAGUGCCAUCGCUGUAC
(.(((((((..(..(.((((((.(((((((((((((((((((.(.(((((............))))).)))))))))))))))))))).)))))).).)))))))).)
---------------------------UCAGUUAUCAUGGUACCGGUGCU----------------------------------------------------------	34	0.0249
---------------------------------------------------------------GUACAGUACUAUGAUAACU--------------------------	310	0.048

Mh99	chr12	-	7386668	mdo-mir-455	(mir-455)
CCUGGCGUGAGGGUAUGUGCCCUUGGACUACAUCGUggaagccagcACCAUGCAGUCCAUGGGCAUAUACACUUGCCUCAUGG
(((((.(((((.((((((((((.((((((.(((.((..........)).))).)))))).)))))))))).))))).))).))
-------------UAUGUGCCCUUGGACUACAU--------------------------------------------------	16	0.0082
-------------UAUGUGCCCUUGGACUACAUC-------------------------------------------------	49	0.0182
-----------------------------------------------CCAUGCAGUCCAUGGGCAUAU---------------	8	0.0028
--------------------------------------------------UGCAGUCCAUGGGCAUAUAC-------------	167	0.0342
--------------------------------------------------UGCAGUCCAUGGGCAUAUACACU----------	15	0.0066

Mh100	chr12	-	11652346	ppt-MIR896	(MIR896)
AGGUUCGUGUGUUGUUGUGGCCGAGUGGUUAAGGCGAUGGACUAGAaauccauuggggUCUCCCCGCGUAGGUUCAAAUCCUGCCGACAACGAUACAAGUCU
(((((.(((((((((..((((..((.(.((.((.(.((((...(((............)))...).))).).)).)).).))))))))))).)))).)))))
------------------------------------------------------------UCCCCGCGUAGGUUCAAAUCCUGCC-----------------	9	0.02

Mh101	chr12	-	14121562	eca-mir-218-2	(mir-218)
AUUGCCCAGGACCCCAUUGUGCUUGAUCUAACCAUGCAguggaugcucUGUCCAUGGUUGUGCCAAGCACCUUGGAGGCUUGCGAGCACU
(.((((((((.(.(((..(((((((.(.((((((((((..........)))..))))))).).)))))))..))).).)))).).))).)
----------------UUGUGCUUGAUCUAACCAUG------------------------------------------------------	242	0.0003

Mh102	chr12	-	14199739	mdo-mir-301	(mir-130)
CUGACACAUGCUGAGGUCAGCUGCUCUGACAAUGUUGCACUACUGUAccauccauucUAGCAGUGCAAUAGUAUUGUCAUAGCAUUUGGCCUCAGCUCGCUCUAG
(((...(..(((((((((((((....(((((((((((...(((((((..........)).)))))...))))))))))).)))...))))))))))..)...)))
----------------------GCUCUGACAAUGUUGCACUAC--------------------------------------------------------------	25	0.0114
------------------------------------------------------------CAGUGCAAUAGUAUUGUC---------------------------	515	0.0416

Mh103	chr12	-	14200032	xtr-mir-130c	(mir-130)
UGGUUUCCAUGUUGUUGUCCACUGCCCUUUUUCUGUUGCACUACUGgacauugggaUGAGCAGUGCAAUAUUAAAAGGGCAUUGGCUGAUGAAACAGAGACCCA
(((((((..(.((((((.(((.((((((((...(((((((((.(((..........)).).)))))))))..))).))))).))).)))))).)..)))).)))
------------------------------------------------------------CAGUGCAAUAUUAAAAGGG-------------------------	1688	0.0158

Mh104	chr13	+	2013029	hsa-mir-1308	(mir-1308)
GUCAUGGUAUGUGAUUUGAAUGGUACAAUAAAUGCAGGUGUUcaugcacaauaAACUAUUGCAUUGGUGGUUCAGUGGUAGAAUUCUCGCCUGCCACGC
((..(((((.(((((((.(((.(.((.((.(((((((..(((...........)))..))))))).)).)).).))..).))))...))).))))).))
------------------------------------------------------------GCAUUGGUGGUUCAGUGGUAGAAUU--------------	96788	0.0013

Mh105	chr13	+	9905179	mmu-mir-2141	(mir-2141)
GCAAAGACAAACUCCACUUUGACAUGACUUCUGACUUUUUggguuuuaagcaGGAGGUGUCAGAAAAGUUACCACAGGGAUAACUGGCUUGUGGCGGC
((....((((.((..((((((...((((((((((((((((............))))).)))))..))))))...))))).)....)).))))....))
----------------------------------------------------------GUCAGAAAAGUUACCACA----------------------	24	0.0249

Mh106	chr13	+	12901172	eca-mir-16-2	(mir-15)
UUUCAAUAUACCUGCUACGCUGUAGCAGCACGUAAAUAUUGGCGUGUGaaaaaagccccCAACCCCAAUAUUAGCAGUGCUGCUUCAGUGUGACGGGAUCAAA
(((.(...(.((((.(((((((.((((((((((.((((((((.((.((...........)))).)))))))).)).)))))))).))))))).)))))).)))
----------------------UAGCAGCACGUAAAUAUUGGC------------------------------------------------------------	44	0.0401

Mh107	chr13	+	18331873	mmu-mir-2141	(mir-2141)
CCGUGAAAGCGGGGCCUCACGAUCCUUAUGACUUUUUGGGUUUUAAGCAGGaggugUCAGAAAAUUGACCACAGGGAUAACUGGCUUGUGGCGGCCAAGCGUUCAUAG
(.(((((.((..((((((((((.((((((..((((.(.((((((...(.((.....)).).)))...)))).))))))))..)).)))))).))))..)).))))).)
GUCAGAAAAGUUACCACA-------------------------------------------------------------------------------------------	24	0.001

Mh108	chr13	+	19564760	eca-mir-100	(mir-99)
UGAGGUAACCUGCUUGCAGCCCCAAACCCGUAGAUCCGAACUUGUGucaucugacacCACAAGCUUGCAUCUACAGGUCUGCGUCUGUGCAGCUUCGGCG
((..(.((.((((..((((.(.((.(((.((((((.(((.((((((...........)))))).))).)))))).))).)).).)))))))).)))..))
------------------------AACCCGUAGAUCCGAACUU---------------------------------------------------------	1293	0.0167

Mh109	chr13	+	19575653	dya-mir-125	(mir-125)
AGUUUGAAAUUGUGUCUCUCUUCGUCCCUGAGACCCUAACUUGUGACGuuguucuuucaUGUCCACGGGUUUGGCUCUCGGGAGCUGAGAGGGAUGCACGGCCAUCU
((.(.(...((((.((((((..(.(((.(((((.((.(((((((((((...........)))).))))))).)).)))))))))..)))))).))).)...).).))
------------------------UCCCUGAGACCCUAACUUGUGAC------------------------------------------------------------	320	0.0133

Mh110	chr13	+	21690229	mdo-mir-139	(mir-139)
UAUUAUGGCCUGGCUGUAUUCUACAGUGCAUGUGUCUCCAGUAuguuagugaugcUACUGGAGACUCGGCUCUGUUGGAAUAACAACCAGGACCCAACG
(.((..(.(((((.((((((((((((.((.((.((((((((((............)))))))))).)))).)))).))))).))).))))).)..)).)
-------------------UCUACAGUGCAUGUGUCUC-------------------------------------------------------------	54	0.0003
-------------------UCUACAGUGCAUGUGUCUCCA-----------------------------------------------------------	146	0.0127

Mh111	chr13	+	24815621	mmu-mir-2138	(mir-2138)
UAUCUAGCGAAACCACAGCCAAGGGAACGGGCUUGGCAGAAUCAGCGUGGaaagaagaacCCUGUUGAGCUUGCGGUUUUUUACCUAUCUUGGCCUAGUUUUAGAG
(.(((...(((((.(..((((((((((.(((((..((((..((((((.((..........))))))))..))))))))).))...).))))))).).)))))))))
----------------------GGGAACGGGCUUGGCAGAAUCAGC------------------------------------------------------------	15	0.0273

Mh112	chr13	+	32654589	mmu-mir-2141	(mir-2141)
CCGUGAAAGCGGGGCCUCACGAUCCUUCUGACUUUUUGGGUUUUAAGCAGGaggugUCAGAAAAUUGACCACAGGGAUAACUGGCUUGUGGCGGCCAAGCGUUCAUAG
(.(((((.((..((((((((((.((...((..((((((((((((...(.((.....)).).)))...))).))))))))...)).)))))).))))..)).))))).)
GUCAGAAAAGUUACCACA-------------------------------------------------------------------------------------------	24	0.0096
GAAAAGUUACCACAGGGAUA-----------------------------------------------------------------------------------------	8	0.014
GGUGUCAGAAAAGUUACCACA----------------------------------------------------------------------------------------	14	0.0159

Mh113	chr13	+	32654974	mmu-mir-2134-3	(mir-2134)
GACGUGACGAUACCCUAGCGCUGCGGAACUUCGGUUGGCCCGGgauagccggcUUUGGCCGGUGCGGAGAGCCGUUCGUGACAGGGCUGGGGUGCGGC
(.((((.(....((((..(((.((((..((((((((((((.((..........)).))))))).)))))..))))..)))..))))....).)))).)
-----------------------------------------------------------CGGUGCGGAGAGCCGUUCG--------------------	286	0.0044

Mh114	chr13	-	10157836	eca-mir-132	(mir-132)
UUCCACUGUCUCCAUGGUAACCGUGGCAUUAGAUUGUUACUGUagcaacagcaccACUGGUAACAGUCUACAGCCAUGGUCGCUAGGGGGCAAAAGACA
(((...(((((((.((((.((((((((..((((((((((((((............).)))))))))))))..)))))))).)))))))))))...)).)
------------------------------------------------------------UAACAGUCUACAGCCAUGG--------------------	37	0.0005

Mh115	chr13	-	13733263	sme-mir-749	(mir-749)
UAUAAUGAGACGCAGCUUUGUACGAAAUGCCCGGAUGAGCUUCGGUgguccgggguGCGGGCUUCAAACCCGUAGCUGCUUAGCGGCAGAGUGGUUCAAUUCCA
(..(((..((.((.(((((((.((((.((.((((.((((.(((.((..........))))).))))...)))..).)).))..))))))))).)))).)))..)
----------------------------GCCCGGAUGAGCUUCGGUGG--------------------------------------------------------	2337	0.0109
-------------------------------CGGAUGAGCUUCGGUGGUCCGGG--------------------------------------------------	52	0.0024
--------------------------------GGAUGAGCUUCGGUGGUCCGGGG-------------------------------------------------	63	0.0251

Mh116	chr13	-	16589470	tni-mir-22a	(mir-22)
ACUGGCUGACCCACAGCAGUUCUUCACUGGCAAGCUUUAUGUUcucgugcaccAGCUAAAGCUGCCAGCUGAAGAACUGUUGUGGUCGGCUCUU
(..((((((((.(((((((((((((((((((.(((((((.(((..........))))))))))))))).))))))))))))))))))))))..)
----------------------------------------------------------AAGCUGCCAGCUGAAGAACU----------------	1431	0.0298

Mh117	chr13	-	24451854	tni-mir-21	(mir-21)
ACUUCACCACCUUGUCGGCUAGCUUAUCAGACUGGUGUUGGAGguuccauuugCACGGCAACAACGGUCUGUAAGCUGGCUGACAUUGUGGGGCU
(((((((.(...(((((((((((((..(((((((.((((((.(..........).)..))))).))))))).)))))))))))))).)))))).)
-------------------UAGCUUAUCAGACUGGUG----------------------------------------------------------	5150	0.0472
-------------------UAGCUUAUCAGACUGGUGUU--------------------------------------------------------	2614	0.0168

Mh118	chr14	+	782533	mmu-mir-2142	(mir-2142)
UACACCACCCUGAACACGCUCGAUCUCGUCCUAUUUUAAAAAggguugggccUGGUUAGUACUUGGAUGGGAGACCACCUGGGAAUACCAGGUGCUGUA
((((.((((..(.((.((...(.((((((((.((.((((..(..........)..)))).).).)))))..))).)...)).)..).)..)))).))))
---------------------------------------------------CUGGUUAGUACUUGGAUGGGAGAC------------------------	8	0.023
----------------------------------------------------UGGUUAGUACUUGGAUGGGAGAC------------------------	21	0.0385

Mh119	chr14	+	3809758	mmu-mir-2141	(mir-2141)
GAAUGUUACACGAUAACUAUCUAAAUGACUUUUUGGGUuuucagcagguGUCAGAAAAGUUACCACAGGGAUGGCUGGCUUGAGGCGGCC
(..((((.((.(.((.((((((...(((((((((.(((...........))).)))))))...))...)))))).)).).)).))))..)
-------------------------------------------------GUCAGAAAAGUUACCACAGGGA-------------------	14	0.0233

Mh120	chr14	+	13145539	gga-mir-301b	(mir-130)
GCCCGAGCUGUUGGCAGGUGCUCUGACUUCAUUGCACUACUGuaucagacaucUAGUAGUGCAAUAGUAUUGUCAAAGCAUUUGAAAACUGCAAAGAGC
((.(..((.(((..((((((((.((((((.((((((((((((...........)))))))))))).).)..)))).))))))))..))).))...).))
-------------------GCUCUGACUUCAUUGCACUAC-----------------------------------------------------------	115	0.0071
----------------------------------------------------------GUGCAAUAGUAUUGUCAAAGCA-------------------	4	0.0342

Mh121	chr14	+	18169790	mmu-mir-2144	(mir-2144)
GGGUAAAAAUCCUUUCUCGCUGGCUUGUAGCCGGGUGUGGAAUUCGagccauccagUGGGCCACUUUUGGUAAGCAGAACUUGCGGUGUGGGAUGAACCAC
((((....(((((.(.((((.((.((((.((((((.((((..((((..........)))))))).)))))).).)))..)).)))).).)))))..))).)
------------------------------------------------------------CCACUUUUGGUAAGCAGAACU--------------------	16	0.0319

Mh122	chr14	+	20215672	bta-mir-194-2	(mir-194)
UCGGCCAUGGCCUUGCUGGUGUUUGCUGGAUGUAACAGCAACUCCAUGUGGAagcugugucugUUCCAGUGGAGGUGCUGUUACCUGCAGAGACCACCGAACCCCGCUGG
(((((...((..(((.((((.(((((.((..(((((((((.((((((..(((...........)))..)))))).)))))))))))))))).)))).)))..)).)))))
------------------------------UGUAACAGCAACUCCAUG--------------------------------------------------------------	222	0.0129
------------------------------UGUAACAGCAACUCCAUGU-------------------------------------------------------------	537	0.0155
-------------------------------GUAACAGCAACUCCAUGU-------------------------------------------------------------	20	0.0161
-------------------------------GUAACAGCAACUCCAUGUGG-----------------------------------------------------------	20	0.0007
-----------------------------------------------------------------CCAGUGGAGGUGCUGUUACCUG-----------------------	182	0.0007

Mh123	chr14	+	20215822	bta-mir-192	(mir-192)
AAGCGUUUGGGCACAAGGUGAUGACCUAUGAAUUGACAGCCAGUuacuucuaacACCUGCCUGUCAGUUCUGUAGGCCACUGCUGCGUUUGUCCCCCU
(.(.(..(((((.((..(((.((.(((((((((((((((.((((..........)).)).)))))))))).))))).)).))))).)))))..).).)
---------------------UGACCUAUGAAUUGACAGCC---------------------------------------------------------	100	0.0016
---------------------UGACCUAUGAAUUGACAGCCA--------------------------------------------------------	104	0.0243
------------------------CCUAUGAAUUGACAGCCA--------------------------------------------------------	16	0.046
-----------------------------------------------------------CCUGUCAGUUCUGUAGGCCACUG----------------	33	0.0003

Mh124	chr14	+	21443523	tni-mir-144	(mir-144)
CACGGCUCCAUCUUGAGCCCUGGACAGGAUAUCAUCUUAUACUGUAAGUUuaauaaagagACACUACAGUAUAGAUGAUGUACUAUCCAGGGUUUCAUUCCACCUCUG
((.((.(..(..(.((((((((((.((.(((((((((.(((((((.((((..........).))))))))))))))))))).)).)))))))))).).)..).)).))
-------------------------AGGAUAUCAUCUUAUACUGUAA-------------------------------------------------------------	23	0.0016
-------------------------AGGAUAUCAUCUUAUACUGUAAG------------------------------------------------------------	3	0.0168

Mh125	chr14	+	22568052	tni-mir-21	(mir-21)
CCCGGCCUGUCAGAUAGCUUAUCAGACUGGUGUUGGCUguuaagauugcaAGGCGACAACAGUCUGUAGGCUGUCUGACAUUUUGGG
(((((..((((((((((((((.(((((((.(((((.((............)).))))).)))))))))))))))))))))..)))))
--------------UAGCUUAUCAGACUGGUGUUG----------------------------------------------------	1082	0.0005
--------------UAGCUUAUCAGACUGGUGUUGG---------------------------------------------------	975	0.0108
---------------AGCUUAUCAGACUGGUGU------------------------------------------------------	38	0.0194
---------------AGCUUAUCAGACUGGUGUU-----------------------------------------------------	172	0.019
---------------AGCUUAUCAGACUGGUGUUGGC--------------------------------------------------	107	0.0397

Mh126	chr14	-	1144184	eca-mir-125b-2	(mir-125)
GUAGACUCUGUCGUACUUCACCUGCUCCCUGAGACCCUAACUUGUGAGCUcucuugauaaaAAAUCACGGGUUAGGCUCUUGGGACGCGGGCGGAGGGCACAAUCGAC
((.((...(((.((.((((.((((((((.(((((.((((((((((((..(...........)..)))))))))))).)))))))).))))).)))).))))).)).))
-------------------------UCCCUGAGACCCUAACUU-----------------------------------------------------------------	718	0.0066
-------------------------UCCCUGAGACCCUAACUUG----------------------------------------------------------------	1514	0.001
-------------------------UCCCUGAGACCCUAACUUGUGAG------------------------------------------------------------	53	0.0144

Mh127	chr14	-	1150882	eca-let-7c	(let-7)
AUGUGUGCAUCCGGGUUGAGGUAGUAGGUUGUAUGGUUUAGAAUUacacccugggAGUUAACUGUACAACCUUCUAGCUUUCCUUGGAGCGCACGU
((((((((.((((((..(((.(((.(((((((((((((...((((..........))))))))))))))))).))).)))..))))))))))))))
----------------UGAGGUAGUAGGUUGUAUGGU-----------------------------------------------------------	73	0.0116

Mh128	chr14	-	1151199	oan-mir-99	(mir-99)
UGGUAUUUUGGCCAUUUGGCACAAACCCGUAGAUCCGAUCUUGUGgaaaaucugacggCACAAGCUCGCCUCUGUGGGUCUCUGUCAGUGUGGUGUGAACACCG
((((.(((..(((((((((((.(.(((((((((..(((.((((((.............)))))).)))..))))))))).).)))))).)))))..))).))))
------------------------------------------------------------CAAGCUCGCCUCUGUGGGUCUC----------------------	7	0.0164

Mh129	chr14	-	8560446	tni-mir-22a	(mir-22)
UAUAGCUGACACACAGCUGUUCUUCACUGGCAAGCUUUAUGuuucuauacaCAUGCUAAAGCUGCCAGCUGAAGAACUGCUCUGGUCAGCCCUG
((..((((((.((.(((.((((((((((((((.((((((((..........)))...))))))))))).)))))))).))).))))))))..))
----------------------------------------------------------AAGCUGCCAGCUGAAGAACUG---------------	3412	0.0003
----------------------------------------------------------AAGCUGCCAGCUGAAGAACUGC--------------	1701	0.0049
----------------------------------------------------------AAGCUGCCAGCUGAAGAACUGCUC------------	35	0.0203

Mh130	chr14	-	15646480	tni-mir-125b	(mir-125)
AACCUGUACCUCUCUCAUUCCCUGAGACCCUAACUUGUGACGUuuugcucugauGUGCACGGGUUGGGCUCUUGGGAGCUGCGAGGGGCACUCACACAUCU
((..((((..(((((((.(.(((((((.(((((((((((.(((...........)))))))))))))).))))))).).)..))))))...).)))..).)
-------------------CCCUGAGACCCUAACUUGUGACGUU---------------------------------------------------------	46	0.0003

Mh131	chr14	-	15650352	bfl-let-7-1	(let-7)
UUCCAGUGUUCCGCAGGUUGAGGUAGUAGGUUGUAUAGUUCAgagugacaccacaggagaUAACUGUACAGCCUCCUAGCUUUCCCUGAGGAAACACAA
((...(((((((.((((..(((.(((.(((((((((((((.(..................)))))))))))))).))).)))..)))).)).)))))))
------------------UGAGGUAGUAGGUUGUAUAGUUC----------------------------------------------------------	1329	0.0184

Mh132	chr14	-	15650826	eca-mir-100	(mir-99)
AACGGGUAACGCCAGCUGCCACAAACCCGUAGAUCCGAACUUGUGgugacuggcugCGCAAGCUCGUAUCUAUAGGUAUGUGUCUUCCUGGCAAAUACAGCU
(.(.(.((..(((((..(.((((.(((.((((((.(((.((((((...........)))))).))).)))))).))).))))..)..)))))...))).).)
-----------------------AACCCGUAGAUCCGAACUU------------------------------------------------------------	1293	0.0125

Mh133	chr14	-	17328705	eca-mir-223	(mir-223)
GACCAGGCCCCCCACUUAGUGUAUUUGACAAGCUGAGUUGGACacucuaucucuGUGAGUGUCAGUUUGUCAAAUACCCCAAGUGAGGUGUCACUUGUC
(((.((((.((.(((((.(.(((((((((((((((((((..((...........)).))).)))))))))))))))).).))))).)).))..)).)))
----------------------------------------------------------GUGUCAGUUUGUCAAAUACCC--------------------	49	0.0232
----------------------------------------------------------GUGUCAGUUUGUCAAAUACCCCA------------------	169	0.0103
-----------------------------------------------------------UGUCAGUUUGUCAAAUACCC--------------------	1351	0.0063
------------------------------------------------------------GUCAGUUUGUCAAAUACCCC-------------------	334	0.0249
------------------------------------------------------------GUCAGUUUGUCAAAUACCCCAA-----------------	1297	0.0003

Mh134	chr14	-	21087850	oan-mir-142	(mir-142)
UGGUGGAUGUACAGUGCAGUCAUCCAUAAAGUAGAAAGCACUACUAaacuccuugccaaagUGUAGUGUUUCCUACUUUAUGGAUGAGUGUACUGUUGGCUUCA
(((.((.((.((((((((.(((((((((((((.(((.((((((.((...............)))))))))))..))))))))))))).)))))))))).)))))
----------------------UCCAUAAAGUAGAAAGCACUAC------------------------------------------------------------	299	0.0224

Mh135	chr15	+	1521739	mmu-mir-2145-2	(mir-2145)
UUGAUCUCUGAUCUCUCUAGGCCAUGCUACCCUGAACAUGCCUGAUUUUGggaauccaagCAGGGUCGGGCCUGGUUAGUACUUCGAUGGGAGACCGCCUGGGAAUACCA
(.(((.((((..(..(((...(((((.((..((((.((.(((((((((((..........))))))))))).)).))))))...)).))).)))..)..)))).)).).)
-----------------------------------------------------------GCAGGGUCGGGCCUGGUUAGUACUU--------------------------	13	0.024

Mh136	chr15	+	9296757	mdo-mir-739	(mir-739)
UCUUUCCGUGUUUCCUGUUUCUCCACAUCUCCUCUGCUCGGaguucaggcuCAUGAACAGGUGCAGAUCUUGGUGGUAGUAGCAAAUAUUCAAACGG
(((((..((((((.(((((((.(((.(((((.((((.((((..........).))).)))).).))))..))).)).))))).))))))..))).))
------------------------------------------------------------GUGCAGAUCUUGGUGGUAGUAGCAA------------	14	0.0131

Mh137	chr15	+	14626163	eca-mir-103	(mir-103)
AAAUCUCACAUCUGUGUGCUGUGAGCUUCUUUACAGUGUUGCCUUGuggcauggcgauCAAGCAGCAUUGUACAGGGCUAUCACUGCAUGCAGAACUGCAGCUGGUU
((.(((((..(((((((((.(((((.((((.((((((((((.((((............)))))))))))))).)))).).)))).)))))))))..)).))..).))
------------------------------------------------------------AGCAGCAUUGUACAGGGCUAU--------------------------	1864	0.0224
------------------------------------------------------------AGCAGCAUUGUACAGGGCUAUCA------------------------	150	0.0049

Mh138	chr15	-	4353705	fru-mir-10d	(mir-10)
GACGGGAACCUUCGCCCAUACAUACCCUGUAGAACCGAAUGUGUGUGGagcugccucagUCACAGAUUGGGUUCUAGGGGAGUCUAUGGGCGAUGACUAACCAUC
((.((..(..((((((((((.((.((((..((((((.(((.(.(((((...........))))))))).))))))))).).)).))))))))).)..)..)).))
----------------------UACCCUGUAGAACCGAAUGU---------------------------------------------------------------	73	0.0041
----------------------UACCCUGUAGAACCGAAUGUGU-------------------------------------------------------------	228	0.0213
-----------------------ACCCUGUAGAACCGAAUGUGUG------------------------------------------------------------	27	0.0303

Mh139	chr15	-	22802269	dre-mir-146a	(mir-146)
GUUUACGAGAAGUGCUCUACUAUGAGAACUGAAUUCCAUAGAUGGUAgcuuuucuaggUGUCAUCUAUGGGCUCAGUUCUUUUGGCAUGGUACUGGUUUGUCGAGC
(((((((((.((((((.(.(((.((((((((.(.(((((((((((((...........))))))))))))).))))))))).))).).))))))..))))).))))
----------------------UGAGAACUGAAUUCCAUAGAUGG-------------------------------------------------------------	201	0.0046
----------------------UGAGAACUGAAUUCCAUAGAUGGUA-----------------------------------------------------------	3	0.0005

Mh140	chr16	+	3867442	mmu-mir-2142	(mir-2142)
GAUCUCGUCCGAUCUCGGAAGCUAAGCAGGGUCGGGCCUGGUUAGUACUUGGAUgggaGACCGCCUGGGAAUACCAGGUGCUGUAAGUUUUCCGGCUUUUGCUGGCAUC
(((.(((.(.((..(((((((.(..((((.(((.((..(.(((..((..(((.(....).)))..))..)))))).))).))))..).)))))))..)).).))).)))
-------------------------------------------------------GGAGACCGCCUGGGAAUACC----------------------------------	143	0.0105
-------------------------------------------------------GGAGACCGCCUGGGAAUACCAGGUG-----------------------------	128	0.0005
----------------------------------------------------------GACCGCCUGGGAAUACCA---------------------------------	29	0.0003

Mh141	chr16	+	3873569	mmu-mir-2142	(mir-2142)
GAUCUCGUCCGAUCUCGGAAGCUAAGCAGGGUCGGGCCUGGUUAGUACUUGgaugggagacCGCCUGGGAAUACCAGGUGCUGUAAGUUUUCCGGCUUUUGCUGGCAUC
(((.(((.(.((..(((((((.(..((((.(((.((..(.(((..((..((..........))..))..)))))).))).))))..).)))))))..)).).))).)))
------------------------AGCAGGGUCGGGCCUGGUUAGUACU------------------------------------------------------------	12	0.0026
---------------------------------GGGCCUGGUUAGUACUUGGAUGGGA---------------------------------------------------	22	0.0003

Mh142	chr16	+	23834590	eca-mir-9a-2	(mir-9)
GGGAAGCCUUCGGGGUUGAUUGUUAUCUUUGGUUAUCUAGCUGUAUGAGugauguacauucUUCAUAAAGCUAGAUAACCGAAAGUAACAAGAAUCCCAUUACACUCC
(((..(...(.((((((..(((((((.(((((((((((((((.((((((............)))))).))))))))))))))).))))))).)))))))...)..)))
--------------------------CUUUGGUUAUCUAGCUGUAUGA------------------------------------------------------------	32	0.0041
----------------------------------------------------------------AUAAAGCUAGAUAACCGAA-------------------------	23	0.0059
-----------------------------------------------------------------UAAAGCUAGAUAACCGAA-------------------------	156	0.003

Mh143	chr16	+	29384732	dre-mir-92b	(mir-25)
UUCCUCCCGAGGUCGGGCAGGUGCGGGAUGCAGUGCACUGUUGucguguucccccucCAAUAUUGCACUUGUCCCGGCCUCCCCGGCCCCCGGGGCUAAGAA
(((((((.(.(((((((.((((.(((((((.((((((.(((((..............))))).))))))))))))))))).))))))).).))))....)))
------------------------------------------------------------UAUUGCACUUGUCCCGGCCUCCC-------------------	7	0.0033

Mh144	chr16	-	3186262	mmu-mir-2142	(mir-2142)
UUGGGCCUGGUUAGUACCUGGAUGGGAGACCGCUUGGGAAUACcaggugcuguaaGUUUUCCAUCUUUUCCUCCCAACCAGCAGAGGGUGUUCUUCCAA
(((((...((((..(..((((.(((((((..(..((((((.((............))))))))..)..)).))))).))))..)..))).)...)))))
--------------------GAUGGGAGACCGCUUGGGAAUACCA------------------------------------------------------	29	0.0287

Mh145	chr16	-	11685123	xtr-mir-125a	(mir-125)
CCGUAUGCCCCUCUGUCCCUGAGACCCUUAACCUGUGAagucaaagcaggUCACAGGUGAGGUCCUCGGGAACAGGGCUGCAUUCAG
(.(.((((..(((((((((.(((..((((.((((((((............))))))))))))..)))))).))))))..)))).).)
---------------UCCCUGAGACCCUUAACCUGUG--------------------------------------------------	568	0.0048
---------------UCCCUGAGACCCUUAACCUGUGA-------------------------------------------------	340	0.0395
----------------------------------------------------ACAGGUGAGGUCCUCGGGAACA-------------	14	0.0105
-----------------------------------------------------CAGGUGAGGUCCUCGGGAACA-------------	10	0.032

Mh146	chr17	+	870967	mmu-mir-2142	(mir-2142)
UUCGGGUCUGGUUACUACUUAAAUGGGAGACCGCCUGGGAAUACCAGGUGcugcaaaaaaCCUCUCCUGCCUUGCGGCUAUAUUCCUCCAUGGAAAAAGGCUUCAGGA
(((((((((..((.(((...((((.(.((.(((..((((..((..(((.(..........).)))..)).))))))))).))))..)...)))))..))))))..)))
-------------------------GGAGACCGCCUGGGAAUACCAGGUG----------------------------------------------------------	128	0.0157
--------------------------GAGACCGCCUGGGAAUACCAGGUG----------------------------------------------------------	93	0.0229
---------------------------AGACCGCCUGGGAAUACCA--------------------------------------------------------------	22	0.0271

Mh147	chr17	+	16117948	eca-mir-199a	(mir-199)
AUUCCGGCUCCGUCCACCCAGUGUUCAGACUACCUGUUCAUugucauacugGUGUACAGUAGUCUGCACAUUGGUUAGACUGGGCCGGGCU
(.((((((((.(((.(.(((((((.(((((((.((((.(((..........))).))))))))))).))))))).).))).)))))))).)
----------------CCCAGUGUUCAGACUACCUG-------------------------------------------------------	18370	0.0484
----------------CCCAGUGUUCAGACUACCUGUUCA---------------------------------------------------	381	0.0066
----------------CCCAGUGUUCAGACUACCUGUUCAU--------------------------------------------------	617	0.0061
-------------------------------------------------------ACAGUAGUCUGCACAUUGGU----------------	1331	0.0005
-------------------------------------------------------ACAGUAGUCUGCACAUUGGUUAG-------------	95	0.0307
--------------------------------------------------------CAGUAGUCUGCACAUUGG-----------------	122	0.0426

Mh148	chr17	+	16119235	eca-mir-214	(mir-214)
GAGCUAAAGUUGCAGUGUGUCUGCCUAUCUACACUUGCUGUGCAGaauauccuccaacCUGUACAGCAGGCACAGACAGGCAGAUAAACAAAACAGAGCGC
(.(((...(((....(((((((((((.(((...((((((((((((.............))))))))))))...))).))))))))..))).)))..))).)
------------------------------------------------------------GUACAGCAGGCACAGACA-----------------------	5	0.0319
------------------------------------------------------------GUACAGCAGGCACAGACAG----------------------	26	0.0476
-----------------------------------------------------------------GCAGGCACAGACAGGCAG------------------	11	0.0052

Mh149	chr17	+	18613574	mmu-mir-2141	(mir-2141)
UGGAGGGAUUUGUGUGCCUGUAUUCCAAGUGCAAACGCUACUUUUUGGCUuuuaagcaggaGGUGUCAGAAAAGUUACCACAGGGAUAACUGGCUUGUGGUGGCCAAGCG
((...((.((((((.(((.(((((((..(((..(..(((..((((.((((...........))).).)))).))))..))).)))))).).))).))))).).))...))
-----------------------------------------------------------GAGGUGUCAGAAAAGUUACCACA----------------------------	15	0.0105

Mh150	chr17	+	23201267	dre-mir-7a-3	(mir-7)
GAAGAAAGUGUUGGUAGUGCUGAAUGGAAGACUAGUGAUUUUGUUGUgacguugauggaagaACAACAAGUCCCAGUCUACCUCUCAGCACAAGCAGUCCCUUCAGC
(..(((.(.((((.(.(((((((..((.(((((.(.((((.((((((...............))))))))))).))))).))..))))))).).)))).).)))..)
------------------------UGGAAGACUAGUGAUUUUGUUGUG-----------------------------------------------------------	29	0.0484
-------------------------GGAAGACUAGUGAUUUUGUUG-------------------------------------------------------------	15	0.0133

Mh151	chr17	+	23708150	eca-mir-181b	(mir-181)
AGUGCCACUCUGUUUCCACUGUACCCAAAGACCAAAGGUCACAAUcaacauucauuGCUGUCGCUGGGUUGGACUCUGUGGUAAAGCUCACUGAACAAUGAGUGCAACU
(((..(((((.((((..(((.(((.((.(((((((.(((.(((.(...........).))).)))...))))..))).))))).)).)....))))...)))))..)))
----------------------------------------------AACAUUCAUUGCUGUCGC---------------------------------------------	204	0.0074
----------------------------------------------AACAUUCAUUGCUGUCGCUGGG-----------------------------------------	21	0.0103
----------------------------------------------AACAUUCAUUGCUGUCGCUGGGU----------------------------------------	104	0.0005

Mh152	chr17	-	17792213	eca-mir-26a-2	(mir-26)
GCCUGACUGGCUGUUAUCAAGUUCAAGUAAUCCAGGAUAGGCUGUuuguauccugGUUGGCCUAUUCAUGAUUACUUGCACUGGGUGGCAGCUCCUAGAU
(.(((...((((((((((.(((.(((((((((..(((((((((((..........)).)))))))))..))))))))).))).))))))))))..))).)
---------------------UUCAAGUAAUCCAGGAUA-------------------------------------------------------------	2730	0.0303
---------------------UUCAAGUAAUCCAGGAUAGGCU---------------------------------------------------------	85	0.0251

Mh153	chr17	-	23411155	eca-mir-9a-2	(mir-9)
AAGGGACCGCGGGUUAGUUUGUGUCUUUGGUUAUCUAGCUGUAUGaguuuuaauuuCAUAAAGCUAGAGAACCGAAAGUACGAACUGACGCCGAGCACUU
(((.(..(.(((((((((((((((.(((((((.(((((((.((((...........)))).))))))).)))).))))))))))))))).))).)).)))
-----------------------UCUUUGGUUAUCUAGCUG-----------------------------------------------------------	232	0.0182

Mh154	chr17	-	29024041	mdo-mir-460	(mir-460)
UGGGCUUUACAGUUCCUGCAUUGUACACACUGUGCAUauauguuacauAAGCACAGCGCAUACAAUGUGGAUGCUGUGCUACCCA
((((...((((((..((((((((((..(.((((((.(...........).)))))).)..))))))))))..))))))...))))
--------------CCUGCAUUGUACACACUGUG---------------------------------------------------	222	0.0249
----------------------------------------------------ACAGCGCAUACAAUGUGGAU-------------	20	0.0336
----------------------------------------------------ACAGCGCAUACAAUGUGGAUG------------	28	0.018

Mh155	chr17	-	29407313	dre-mir-133a	(mir-133)
CUCUAAUCCACAAUGCUUUGCUAAAGCUGGUAAAAUGGAACCAAAUCaccucuugaaugGAUUUGGUCCCCUUCAACCAGCUGUAGCUAUGCUUUGAAAUCUACGAG
(((((((...(((.((.(.((((.(((((((.((..(((.(((((((............))))))))))..))..))))))).)))).).)).)))..)).)).)))
------------------------AGCUGGUAAAAUGGAACCA----------------------------------------------------------------	140	0.0161
------------------------AGCUGGUAAAAUGGAACCAAA--------------------------------------------------------------	602	0.0101
-------------------------GCUGGUAAAAUGGAACCAAAUC------------------------------------------------------------	92	0.0107
-------------------------------------------------------------UUUGGUCCCCUUCAACCAG---------------------------	355	0.003
-------------------------------------------------------------UUUGGUCCCCUUCAACCAGC--------------------------	422	0.0308
-------------------------------------------------------------UUUGGUCCCCUUCAACCAGCUGU-----------------------	63	0.0273
--------------------------------------------------------------UUGGUCCCCUUCAACCAGC--------------------------	600	0.0147
--------------------------------------------------------------UUGGUCCCCUUCAACCAGCUGU-----------------------	161	0.0224

Mh156	chr17	-	29410125	eca-mir-1-2	(mir-1)
ACAAUUACUUCCCUGGGGUACAUACUUCUUUAUGUACCCAUAUGaagauaugaaagCUAUGGAAUGUAAAGAAGUAUGUAUUCUCGGUGAGGUGCGAGUCU
(.(.(((((((.(((((((((((((((((((((((..(((((.(............)))))).))))))))))))))))).)))))).)))))..)).).)
----------------------------------------------------------AUGGAAUGUAAAGAAGUAUGU----------------------	79	0.0187
----------------------------------------------------------AUGGAAUGUAAAGAAGUAUGUAU--------------------	4	0.0046
------------------------------------------------------------GGAAUGUAAAGAAGUAUGUA---------------------	138	0.0019

Mh157	chr17	-	29776748	eca-mir-24-2	(mir-24)
GCUGCUGCUUGGGCUCAACCUCCAGUGCCUACUGAGCUGAUAACAGUUUUaccugaaacaAGUACUGGCUCAGUUCAGCAGGAACCGGAGUUAGGCCCUCUAGAGAC
(.(.(((...(((((.(((.(((.((.(((.((((((((((..((((.((..........)).))))).))))))))).))).)).)))))).)))))..))).).)
-------------------------UGCCUACUGAGCUGAUAACAGU------------------------------------------------------------	16	0.0013
-----------------------------------------------------------------UGGCUCAGUUCAGCAGGA------------------------	7293	0.0165
------------------------------------------------------------------GGCUCAGUUCAGCAGGAAC----------------------	188	0.0476

Mh158	chr17	-	29779201	eca-mir-27a	(mir-27)
GGGUUUGGUGGAGGUGAAGGGCUUAGCUCGCUCCGUGAACAGuucagugaaaaCUCGUGUUCACAGUGGCUAAGUUCCGCUCCUCACAAACCU
(((((..((((.((((..((((((((.(((((..(.(.((((...........)).)).).)..))))))))))))))))).).))).)))))
-----------------------------------------------------------UUCACAGUGGCUAAGUUCCG--------------	70	0.0131

Mh159	chr17	-	29781101	eca-mir-23a	(mir-23)
GGUUUGCUCCGGCUGGAGGGAUUCCUGGCAGAGUGAUUUGGUucugaugucauGUAAAUCACAUUGCCAGGGAUUUCCAACCAGCUAGAGCUGGAACU
((((.((((.((((((.((((((((((((((.(((((((.((...........))))))))).))))))))))))))...)))))).))))...))))
----------------------------------------------------------UCACAUUGCCAGGGAUUUCCA-------------------	51	0.0022

Mh160	chr17	-	31554033	tni-mir-27e	(mir-27)
UUGGGCUCAGAUGCAGGACUUAGUUCAUUGGUGAGCAUUgagccacacaggAAUUGUUCACAGUGGCUAAGUUCAGUACCUGACCUGA
(((((.((((.(((.((((((((.(((((.(((((((((............))).))))))))))))))))))).))).)))))))))
--------------------------------------------------------UUCACAGUGGCUAAGUUCAGU-----------	22	0.0187

Mh161	chr18	-	3449689	mmu-mir-2133-2	(mir-2133)
CAGCCCCUGCCUCUCGGCGCCCCCUCGAUGCUCUUAGCUGAGUGUcccgcgggguccgaaGCGUUUACUUUGACAAAAUUAGAGUGUUCAAAGCAGGCCCGGUCGCCUG
(((.(.((((((((..(.(..(.((((((..(.((((.(((((((...............))))))).)).)).)..))).))).)).)..)).)))..)))..).)))
-----------------------------GCUCUUAGCUGAGUGUCCCGCGGGG-------------------------------------------------------	17	0.0088
------------------------------CUCUUAGCUGAGUGUCCCGCG----------------------------------------------------------	37	0.0395
------------------------------CUCUUAGCUGAGUGUCCCGCGGGGU------------------------------------------------------	24	0.036
--------------------------------CUUAGCUGAGUGUCCCGCGG---------------------------------------------------------	65	0.0161

Mh162	chr18	-	9564921	mmu-mir-2142	(mir-2142)
AGCUAAGCAGGGUCGGGCCUGGUUAGUACUUGGAUGggagaccgccugggaaUACCAGGUGCUGUAAGUUUUCCCGCUUUGCU
(((.((((.(((..((((.((..((((((((((.((................)))))))))))))).)))).))))))).)))
------GCAGGGUCGGGCCUGGUUAG---------------------------------------------------------	14	0.0257
------GCAGGGUCGGGCCUGGUUAGUACUU----------------------------------------------------	13	0.0044
---------GGGUCGGGCCUGGUUAGUACUU----------------------------------------------------	29	0.0238
---------------GGCCUGGUUAGUACUUGGAUGGGAG-------------------------------------------	25	0.0114
---------------------GUUAGUACUUGGAUGGGAGACCGCC-------------------------------------	28	0.0245
----------------------UUAGUACUUGGAUGGGAGACCGCCU------------------------------------	9	0.001
-------------------------GUACUUGGAUGGGAGACCGCCU------------------------------------	80	0.0003
---------------------------ACUUGGAUGGGAGACCGCCU------------------------------------	37	0.0131

Mh163	chr18	-	10684065	spu-mir-31	(mir-31)
UGAUUUUCAUAUUGGGUCCUGAAUGAGGGCAAGAUGUUGGCAUAGCUGUUgaagugaaGGCUCUGCUAUGCCAGUGACUUGCCAUCCUUCACUUCCCUGUUGCAGCCA
((.((.(.(((..(((...((((.((.((((((.((((((((((((.(((........)))...)))))))))))).)))))).)).)))).)))..))).).)).))
--------------------------GGGCAAGAUGUUGGCAUAGCUGU-----------------------------------------------------------	443	0.0003

Mh164	chr18	-	12492569	mmu-mir-2133-2	(mir-2133)
GCAGGCCCGGUCGCCUGAAUACCGCAGCUACGGGCUCUCgccgcccgccGAGGCAGCCCGCGCUGGUCGCCGCGUCGGGGUUCCAGC
((.((...((((..((((.(.(.((.(((((((((((((..........)))..))))))...)))).)).).))))))))))).))
---GGCCCGGUCGCCUGAAUACC----------------------------------------------------------------	79	0.0024
--------GGUCGCCUGAAUACCGCA-------------------------------------------------------------	58	0.0007
-----------CGCCUGAAUACCGCAGCU----------------------------------------------------------	32	0.0261

Mh165	chr19	-	2103870	eca-mir-338	(mir-338)
UGGUGUUGUUGUCUCCUGGAAACAACAUCCUGAUGCUGUCUGGGUGUggaaaagcagAACUCCAGCAUCAGUGAUUUUGUUGCUGGGGGAGAGCAAAAUCUG
(((.(((.(((((((((((.(((((.((((((((((((...((((.(..........)))))))))))))).))).))))).)))))..))).)))))))))
------------------------------------------------------------UCCAGCAUCAGUGAUUUUGUU---------------------	660	0.0413

Mh166	chr19	-	22293490	mmu-mir-2145-2	(mir-2145)
UUGCUUUAAUUCUUCUCAUUUAGUGCAGCCAUACCACCCAGAACACGCCUGaucuCGGAAGCUAAGCAGGGUCGGGCCAGGUUGUACUUGGAUGUGAAACCGCCUGGGAA
((..((((..(.(((.((((((((((((((.(.(.((((.(...(.(((((....)))..)))...).)))).).)...))))))))).))))).)))...)..))))))
--------------------------------------------------------GGAAGCUAAGCAGGGUCGG-----------------------------------	65	0.0007

Mh167	chr20	+	2413854	mdo-mir-739	(mir-739)
UGUGACUGUUAGUCCAUUCAGGAAGGUGUAGGGUUUAUGCAUCUCCACAGGUgcagAUCUUGGUGGUAGUAGCAAAUAUUCUCCCAUGCAGAGUUUCUAAGUCAGACCG
((.(.(((((((...((((.(.(.((.(.((.((((.((((((.(((.((((....))))))).))).)))..)))).)).).)).).).))))..))))..))).)))
-------------------------------------------------------GAUCUUGGUGGUAGUAGCAAA---------------------------------	13	0.0259
-------------------------------------------------------GAUCUUGGUGGUAGUAGCAAAUAUU-----------------------------	11	0.0306

Mh168	chr20	+	5578121	mdo-mir-739	(mir-739)
GGGUGCAGAUCUUGGUGGUAGUAGCAAAUAUUCAAACGAGAACUUUgaaggccgaaguggagaAGGGUUCCAUGUGAACAGCAGUUGAACAUGGGUCAGUCGGUCCU
(((.((.(((((((.((.((((.((...(.((((.(.(.(((((((.................)))))))).).)))).))).))).).))))))...))).)))))
--------------------GUAGCAAAUAUUCAAACGAGAAC----------------------------------------------------------------	29	0.0003
----------------------AGCAAAUAUUCAAACGAGAAC----------------------------------------------------------------	92	0.0013
----------------------AGCAAAUAUUCAAACGAGAACUUUG------------------------------------------------------------	37	0.0428
--------------------------------CAAACGAGAACUUUGAAG---------------------------------------------------------	92	0.0053
--------------------------------CAAACGAGAACUUUGAAGGCCGAA---------------------------------------------------	42	0.0484
----------------------------------AACGAGAACUUUGAAGGCCGAAGUG------------------------------------------------	97	0.0022
-----------------------------------ACGAGAACUUUGAAGGCCGAA---------------------------------------------------	52	0.0007
------------------------------------CGAGAACUUUGAAGGCCG-----------------------------------------------------	182	0.023
-------------------------------------GAGAACUUUGAAGGCCGA----------------------------------------------------	28	0.0431
----------------------------------------------------------------GGGUUCCAUGUGAACAGC-------------------------	35	0.0219
--------------------------------------------------------------------UCCAUGUGAACAGCAGUUGAAC-----------------	41	0.0192
--------------------------------------------------------------------UCCAUGUGAACAGCAGUUGAACAU---------------	7	0.0053
---------------------------------------------------------------------CCAUGUGAACAGCAGUUGAACAU---------------	4	0.0112

Mh169	chr20	+	16297176	eca-mir-26a-2	(mir-26)
UGCGUUGUUGCUGGAACCAGGUUCAAGUAAUCCAGGAUAGGCUuucugcaucugauuuGGCCUAUACUUGAUUACUUGCACUUGGAACCAGUUCCUGACCCA
((.((((..(((((..((((((.(((((((((.((.(((((((...............))))))).)).))))))))).))))))..)))).)..)))).))
---------------------UUCAAGUAAUCCAGGAUAGGC------------------------------------------------------------	871	0.0279

Mh170	chr20	-	15452264	eca-mir-124	(mir-124)
AGCGGGUUGUGUCUCUCCGUGUUCACAGCGGACCUUGAUUuaaugucuuacAAUUAAGGCACGCGGUGAAUGCCAAGAGAUGAUCCUCCAU
((.(((.(.(((((((..((((((((.(((..((((((((...........))))))))..))).))))))))..)))))))).))).).)
-----------------CGUGUUCACAGCGGACCUU-------------------------------------------------------	37	0.0066

Mh171	chr20	-	23341878	mdo-mir-739	(mir-739)
GGGUGCAGAUCUUGGUGGUAGUAGCAAAUAUUCAAACGAGAACUUUgaaggccgaaguggagaAGGGUUCCAUGUGAACAGCAGUUGAACAUGGGGCAGUCGGUCCU
(((.((.((((((.(((.((((.((...(.((((.(.(.(((((((.................)))))))).).)))).))).))).).))).)))..))).)))))
--------------GUGGUAGUAGCAAAUAUUCAAACGA--------------------------------------------------------------------	21	0.0037
-------------------AGUAGCAAAUAUUCAAACGAG-------------------------------------------------------------------	76	0.0157
----------------------AGCAAAUAUUCAAACGAGA------------------------------------------------------------------	46	0.0138
----------------------AGCAAAUAUUCAAACGAGAAC----------------------------------------------------------------	92	0.0351
-------------------------------UCAAACGAGAACUUUGAAGGCCG-----------------------------------------------------	22	0.0013
---------------------------------AAACGAGAACUUUGAAGGCC------------------------------------------------------	36	0.0028
-------------------------------------------------------------GAAGGGUUCCAUGUGAACAGCAGUU---------------------	33	0.0336

Mh172	chr21	+	11191711	tni-mir-15a	(mir-15)
GCUGACCGGAGCUCUGGUGAUGCUGUAGCAGCACGGAAUGGUUUGUGgguuauugugagaUGCAGGCCAUGCCGUGCUGCCGCAGUAAUGCCCGAUUACACAAC
(.((...(.((.((.((((.(((((((((...((((.((((((((((.............)))))))))).))))))))...))))).)))).)))).).)).)
-------------------------UAGCAGCACGGAAUGGUUUG-----------------------------------------------------------	239	0.0165

Mh173	chr21	+	24625727	eca-mir-10b	(mir-10)
UCGUGGCUUCCCGUCGUCUAUAUAUACCCUGUAGAACCGAAUUUGUGUGaagaacgcucaaUCACAGAUUCGAUUCUAGGGGAGUAUAUGGUCGAUGAAAAAACUUCA
(.(.(..((..(((((.((((((((.((((..((((.((((((((((.(............))))))))))).))))))).).)))))))).)))))..))..).).)
------------------------UACCCUGUAGAACCGAAUUUGU--------------------------------------------------------------	120	0.037
-------------------------ACCCUGUAGAACCGAAUUUGUGU------------------------------------------------------------	12	0.0194

Mh174	chr21	+	24768738	tni-mir-148	(mir-148)
UGGCACUGUGGCUUUCCAAAUAAAGUUCUGUGAUACACUCAGACUCuuaacugcuuGCAGUCAGUGCAUUACAGAACUUUGUUUUGGGAGUUAAUAUUUUA
(((.(.((((((((((.(((((((((((((((((.((((..(((((..........).)))))))).))))))))))))))))).))))))).)))).)))
------------------------------------------------------------UCAGUGCAUUACAGAACUUU---------------------	245	0.0082
------------------------------------------------------------UCAGUGCAUUACAGAACUUUGU-------------------	163	0.0275

Mh175	chr21	+	31232201	mmu-mir-2141	(mir-2141)
AGCAGGAGGUGUCAGAAAAGUUACCACAGGGAUAGCUGGcuuguggcggCCAAGCGUUCAAAGCGACGUCGCUUUUUGAUCCUUCGAU
(.(.(((((.((((.((((((.(((.(..((((.(((((..........))).))))))...).)..)).)))))))))))))))).)
----GGAGGUGUCAGAAAAGUUACCACA------------------------------------------------------------	28	0.0003
-------GGUGUCAGAAAAGUUACCACA------------------------------------------------------------	14	0.0003

Mh176	chr21	-	25601297	mmu-mir-2138	(mir-2138)
CUACCUCCUAUCUAGCGAAACCCAGCCAAGGGAACGGGCUUGGCAGAAUaagcggggaaagaagACCCUGUUGAGCUUGACUCUAGUCUGGCACUGUGAAGAGACAUGAG
((.(.(..(.(((.((.(...((((.(.((((..((((((((((((..(...............)..)))))))))))).)))).).))))...)))..))))..).)))
-----------------------------------------------------------AGAAGACCCUGUUGAGCUUGAC-----------------------------	11	0.0242
----------------------------------------------------------------ACCCUGUUGAGCUUGACUCUAGUCU---------------------	8	0.0476

Mh177	chr21	-	25601991	mmu-mir-2138	(mir-2138)
CCUCCUAUCUAGCGAAACCACAGCCAAGGGAACGGGCUUGGCAGAAUaagcggggaaagaagACCCUGUUGAGCUUGACUCUAGUCUGGCACUGUGAAGAGACAUGAGAG
((((.(.(((.(((...(((..(.(.((((..((((((((((((..(...............)..)))))))))))).)))).).))))...)))..)))...).))).)
--------------------------------------------------------AAGAAGACCCUGUUGAGC------------------------------------	54	0.0185
---------------------------------------------------------AGAAGACCCUGUUGAGCUUGACUCU----------------------------	54	0.0168
----------------------------------------------------------GAAGACCCUGUUGAGCUUGACUCUA---------------------------	106	0.0317

Mh178	chr21	-	25602002	mmu-mir-2138	(mir-2138)
UCUAGCGAAACCACAGCCAAGGGAACGGGCUUGGCAGAAUaagcggggaaagaagACCCUGUUGAGCUUGACUCUAGUCUGGCACUGUGAAG
(.(.(((...(((.(..(.((((..((((((((((((..(...............)..)))))))))))).)))).)).)))...))).).)
------GAAACCACAGCCAAGGGAA-------------------------------------------------------------------	167	0.0003
-------AAACCACAGCCAAGGGAACGGGCUU------------------------------------------------------------	5	0.0484

Mh179	chr21	-	25693131	eca-mir-92a	(mir-25)
CAGAAGCGAACCCUUUCUGUGCAGGUUGGGAGAGGUGGCAAUGCUCugugcuugggGUGGUAUUGCACUUGUCCCGGCCUGUUGAGGACAUGGGGACUGUUCUG
(((((.((..((((...(((.(..(.((((...((.((((((((..(((..........)))..))).)))))))..)))).)..).))).))))..)))))))
------------------------------------------------------------UAUUGCACUUGUCCCGGCCUGUU---------------------	64	0.0003

Mh180	chr21	-	25693239	eca-mir-19b	(mir-19)
UUGUGCAUGUGGGUCUCUGGUUAGUUUUGCUGGUUUGCUUUCAGcuuuucaaucuaCUGCUGUGCAAAUCCAUGCAAAACUGAUCAUAGAACUGAAAUGAGG
((.((..(.(((.(((.((((((((((((((((((((((..(((............)))..).))))).))).))))))))))))).))).))))..)).))
------------------------------------------------------------UGUGCAAAUCCAUGCAAA------------------------	4061	0.0247

Mh181	chr21	-	25693363	eca-mir-20a	(mir-17)
AAUCCACUCAGGUUUCAGUAGUAUUAAAGUGCUUAUAGUGCAGGUAGuucuguggauuuCUACUGCAGUGUGAGCACUUGAAGUACUUCUAGCCUUCGUCUU
((...((..(((((..((.((((((.(((((((((((.(((.(((((............)))))))).)))))))))))..)))))).)))))))..)).))
------------------------UAAAGUGCUUAUAGUGCAGGU---------------------------------------------------------	346	0.0028
-------------------------AAAGUGCUUAUAGUGCAGGU---------------------------------------------------------	59	0.0161

Mh182	chr21	-	25693520	eca-mir-19a	(mir-19)
AUGCACAGACUGUCAGUUCUCUGUUAGUUUUGCAUAGUUGCACUGCaagaagagaugcGUUGUGCAAAUCUAUGCAAAGCUGAUAGUGGCCUGUGUUUUCAUCUGAAU
((.((.(((..(((((.((.((((((((((.((((((((((((.((............)).))))))..))))))))).))))))).)).))).))..)).).)).))
------------------------------------------------------------UGUGCAAAUCUAUGCAAA------------------------------	599	0.0044
------------------------------------------------------------UGUGCAAAUCUAUGCAAAG-----------------------------	472	0.0046

Mh183	chr21	-	25693655	eca-mir-18a	(mir-17)
UCUAGUGCUUAUGCUAAGGUGCAUCUAGUGCAGAUAGUGaaauagacuagCACCUACUGCCCUAAGUGCUCCUUCUGGCAUAAGGAGCUGGG
((((((.((((((((((((.((((.(((.((((.(((((...........))).)))))).))).)))).))))..))))))))..))))))
--------------UAAGGUGCAUCUAGUGCA------------------------------------------------------------	290	0.0264
--------------UAAGGUGCAUCUAGUGCAGAU---------------------------------------------------------	14	0.0051
--------------UAAGGUGCAUCUAGUGCAGAUA--------------------------------------------------------	50	0.0003

Mh184	chr21	-	25694055	eca-mir-17	(mir-17)
UUUCAAGUCACUGUAGUGUCAAAGUGCUUACAGUGCAGGUAGuuuucuaaaaauCUACUGCAGUGAAGGCACUUUCAGCACUGUUGUGAUAAUGUGA
((.((.(((((.(((((((.(((((((((.((.(((.(((((............)))))))).))))).))))))..))))))).)))))..)).))
------------------UCAAAGUGCUUACAGUGCAGGU---------------------------------------------------------	3	0.045
-------------------CAAAGUGCUUACAGUGCA------------------------------------------------------------	2419	0.0053

Mh185	chr21	-	31052137	tni-mir-22a	(mir-22)
CACAUGAGGAGGAAAUGCAAGUGCCACGGAACAUCGGGAAGCUGCCAGcugaagaccugCUGGCAGGUCACCCCGGAGUUCCGGAAGGUGGGCUCCAUCCUCAAAGAG
(.(.((((((.(.(.(.((..(.((..(((((.(((((..((((((((...........)))))))..)..))))).))))))).)..)).).).).))))).).).)
--------------------------------------AAGCUGCCAGCUGAAGAC----------------------------------------------------	107	0.0232
--------------------------------------AAGCUGCCAGCUGAAGACC---------------------------------------------------	139	0.014

Mh186	chr22	-	12363247	mdo-mir-203	(mir-203)
AAAUGUGUUGUCAUUCUGAUUAAGUGGUUCUCAACAGUUCAACAGUucuuugagaaaAUUGUGAAAUGUUUAGGACCACUUGACCAGUCAGACAAAUGCUACCGUCUUU
(((.(((.((.((((((((((..((((((((.((..(((..(((((...........)))))..)))..)).)))..)))..)).))))))...)))).)).))).)))
-----------------------------------------------------------UGUGAAAUGUUUAGGACCACUUG---------------------------	16	0.0003
------------------------------------------------------------GUGAAAUGUUUAGGACCACUUG---------------------------	9587	0.0339
--------------------------------------------------------------GAAAUGUUUAGGACCACUUG---------------------------	60	0.0109

Mh187	chr22	-	25839317	eca-mir-103	(mir-103)
GCCGUGUUCCCUCUCUGCCUUCAGCCUCUUUAUGAUGCUGCCUUGuggcgucuugauCAAGCAGCAUUGUACAGGGCUAUGAAGGCGUGGAGGAGCUUCUC
(..(.(((((.(((.((((((.(((.(((.((((((((((.((((............)))))))))))))).))))))...)))))).)))))))).)..)
-----------------------------------------------------------AGCAGCAUUGUACAGGGCUA----------------------	2803	0.0233

Mh188	chr22	-	26977166	mmu-mir-2133-2	(mir-2133)
CAAGCCCCUGCCUCUCGGCGCCCCCUCGAUGCUCUUAGCUGAGUGUCCCGCGgggUCCGAAGCGUUUACUUGAAAAAAUUAGAGUGUUCAAAGCAGGCCCGGUCGCCUG
((.((..((((((((..(.(..(.((((((..(.((((.(((((((..((.(...).))..))))))).)))).)..))).))).)).)..)).)))..)))..)).))
------------------------------GCUCUUAGCUGAGUGUCCCGCG---------------------------------------------------------	21	0.0388

Mh189	chr23	+	5356430	mmu-mir-2141	(mir-2141)
UACAUAAGUAUGUGUAAAAAAUAUGUUGGAGGGGUCAGAAAAGUUACCACAGggaugacaggcUUGUGGCGGCCAAGCAUUCAUAGCGACGUCGCUUUUUGAUCCUUUGA
(.((.(((.((.((.(((...(((((((.(.((((..(....(((.((((((...........)))))).)))....))))).)..)))))).).))).)))).))))))
---------------------------------GUCAGAAAAGUUACCACA-----------------------------------------------------------	24	0.001

Mh190	chr23	+	8740355	eca-mir-29b-2	(mir-29)
GUUGGUCUUCCCUAAGAAGCUGGUUUCACGUGGUGGUUUAGAUgugucuuucuGUUGUCUAGCACCAUUUGAAAUCAGUGUUCUUGGGGACAGCAGGAC
(((...((((((((((((((((((((((.(((.(((.(..(((..........)))).))).)))....)))))))))).)))))))))).))...)))
-----------------------------------------------------------UAGCACCAUUUGAAAUCAG---------------------	972	0.0037
-----------------------------------------------------------UAGCACCAUUUGAAAUCAGUG-------------------	948	0.0003

Mh191	chr23	+	8740492	eca-mir-29c-2	(mir-29)
UACAUAUGCCACUCAAAGAUAACUGAUUUCCUCUGGUGUUUAGAGccuucugcagccUUCUAGCACCAUUUGAAAUCGGUUAUGACACUGUGGAACACUGCA
(.(((.(.((((..(..(((((((((((((...(((((.((((((............)))))))))))...))))))))))))..)..))))).).).)).)
------------------------------------------------------------UAGCACCAUUUGAAAUCG------------------------	5389	0.0098
------------------------------------------------------------UAGCACCAUUUGAAAUCGGUU---------------------	851	0.0144

Mh192	chr23	+	13494412	eca-mir-135a-2	(mir-135)
AUUGCUGUUGUGUCUUAUGGCUUUUUAUUCCUACGUGAugguagauggguUCAUGUAGGAGUAGAAGCCACUAAACACGCGGUGAGUGCU
(.(((((((((((.(((((((((.((((((((((((((............)))))))))))))))))))).).)).))))))).)))).)
---------------UAUGGCUUUUUAUUCCUAC--------------------------------------------------------	149	0.0098
---------------UAUGGCUUUUUAUUCCUACGU------------------------------------------------------	13	0.0003

Mh193	chr23	+	14604483	eca-mir-183	(mir-183)
UGACUCCUGUUCUGUGUAUGGCACUGGUAGAAUUCACUGUGagagcucacuaUCAGUGAAUUACCAUAGGGCCAUAAACAGAGCAGAGAAA
(..(((.((((((((.((((((.((((((..((((((((.(...........))))))))))))..))).)))))).)))))))))))..)
----------------UAUGGCACUGGUAGAAUUC--------------------------------------------------------	108	0.0116
-----------------AUGGCACUGGUAGAAUUCA-------------------------------------------------------	112	0.0271
-------------------------------------------------------GUGAAUUACCAUAGGGCCAUA---------------	13	0.0269

Mh194	chr23	+	14604891	eca-mir-182	(mir-182)
UUUGGUUCUCUAGUGGUGUUUGGCAAUGGUAGAACUCACACUGGUgagguagauggAUCCGGUGGUUCUAGACUUGCCAACUACUGCUUGAGAGUGUCCAA
((.(((.(((((((((((((.(((((...(((((.((((.(.(((...........))).))))))))))...)))))))).))))))..)))).))).))
------------------UUUGGCAAUGGUAGAACUC----------------------------------------------------------------	53	0.0474
------------------UUUGGCAAUGGUAGAACUCACAC------------------------------------------------------------	219	0.0281
------------------UUUGGCAAUGGUAGAACUCACACUG----------------------------------------------------------	18	0.0153

Mh195	chr23	+	15538016	mmu-mir-2141	(mir-2141)
GGAGGUGUCAGAAAAGUUACCACAGGGAUAACUGGcuuguggcggCCAAGCGUUCAUAGCGACGUCGCUUUUUGAUCCUUC
(((((.((((.((((((.(((.((.((((...(((..........)))...)))).).).)..)).)))))))))))))))
-GAGGUGUCAGAAAAGUUACCACA---------------------------------------------------------	15	0.0285

Mh196	chr23	-	6185677	cfa-let-7b	(let-7)
UACAGGGUGAGGUAGUAGGUUGUGUGGUUUCAGGGUUGUGauuuuaccccaUAAGGAGCUAACUAUACAACCUACUGCCUUCCCUGGA
(.(((((.(((((((((((((((((((((..((..((.((...........)).))..)))))))))))))))))))))))))))).)
-------UGAGGUAGUAGGUUGUGUGGU------------------------------------------------------------	506	0.0161

Mh197	chr23	-	6186600	eca-let-7a-2	(let-7)
ACGUCCUUUGGGGUGAGGUAGUAGGUUGUAUAGUUUUAGGGUcauucccaugcuGUCAGAUGACUAUACAACUUACUGUCUUUCCUGAAGCGGCU
(.(((((((((((.(((((((((((((((((((((.(..(((............)))..).))))))))))))))))))))))))))))).))))
------------GUGAGGUAGUAGGUUGUAU----------------------------------------------------------------	50	0.0061
-------------UGAGGUAGUAGGUUGUAU----------------------------------------------------------------	356	0.037
-------------UGAGGUAGUAGGUUGUAUAGUU------------------------------------------------------------	132	0.0439
--------------GAGGUAGUAGGUUGUAUAGU-------------------------------------------------------------	39	0.0477

Mh198	chr23	-	6643898	mmu-mir-2135-3	(mir-2135)
AAUCGAACCAUCUAGUAGCUGGUUCCCUCCGAAGUUUCCCUCAGGAUAGCUGGcacUCAAAGUCCCGCAGUUUUAUCUGGUAAAGCGAAUAAUUAGAGGCCUAUU
(((.(..((.((((((.(.(.(((...((.((((.((....(.((((...(((...)))..)))).).)).)))..).))...))).).).)))))))).).)))
----------------------------CCGAAGUUUCCCUCAGGAUAGC-------------------------------------------------------	13	0.0037

Mh199	chr24	+	13641157	eca-mir-206-2	(mir-1)
AGUUGUUCCCUCUUGUGAGGACAUGCUUCCUUAUAUCCCCAUAuuaauacaccacuUAUGGAAUGUAAGGAAGUGUGUGGUUUCAAGAGGACUUGAGCAU
(((((.(((.(((((.((..((((((((((((((((((..(((.............)))))).)))))))))))))))..)).)))))))).)..))).)
----------------------------------------------------------UGGAAUGUAAGGAAGUGUG-----------------------	692	0.031
----------------------------------------------------------UGGAAUGUAAGGAAGUGUGUG---------------------	1217	0.0368
-----------------------------------------------------------GGAAUGUAAGGAAGUGUGUG---------------------	59	0.0456
------------------------------------------------------------GAAUGUAAGGAAGUGUGUGG--------------------	25	0.0277

Mh200	chr24	+	13641851	eca-mir-133a-2	(mir-133)
GAAGCAACUCGCCUUGCUGUGGCUGGUCAAACGGAACCAAGUCagguguuucagagaGGUUUGGUCCCCUUCAACCAGCUACUGCGUCGUGAAUCAUAUC
((.(..(.((((..(((.(((((((((.((..(((.(((((((..............))))))))))..))..))))))))).)))..)))).)..).))
------------------------------------------------------------UUGGUCCCCUUCAACCAG----------------------	960	0.0095
------------------------------------------------------------UUGGUCCCCUUCAACCAGCUA-------------------	94	0.0055

Mh201	chr24	-	8333394	mdo-mir-739	(mir-739)
GUGGUGACUCCUAAAGGGGAGCAGAUCUUGGUGGUAGUAGCAAAUAUUCaaacgggggagcaaGAAGUUUGAUGGUCACAGUGAAAAAUUGGACAUAAUUAAAGAGAUGC
(((.(..((..(((..(.(..(((.(.((((((((..((.(((((.(((..............)))))))).)))))))..)).).).)))..).)..))).)).).)))
--------------------------CUUGGUGGUAGUAGCAAAUAUUCAA-----------------------------------------------------------	11	0.0016

Mh202	scaffold357	-	438972	mmu-mir-2141	(mir-2141)
GGGUUUUAAGCAGGAGGUGUCAGAAAAGUUACCACAGGGAUAACUGGcuuguggcggCCAAGCGUUCAUAGCGACGUCGCUUUUUGAUCCUUCGAUGUCGACUCU
(((.((.(.(..(((((.((((.((((((.(((.((.((((...(((..........)))...)))).).).)..)).)))))))))))))))..).).)).)))
--------------------------AGUUACCACAGGGAUAACUGGC---------------------------------------------------------	5	0.0133

Mh203	scaffold357	-	439006	mmu-mir-2141	(mir-2141)
CCGUGAAAGCGGGGCCUCACGGUCCUUCUGACUUUUUGGGUUUUaagcaggaggugucagaAAAGUUACCACAGGGAUAACUGGCUUGUGGCGGCCAAGCGUUCAUAG
(.(((((.((..((((((((((.((...((..((((((((((((.................)))...))).))))))))...)).)))))).))))..)).))))).)
-------------------------------------------------GGAGGUGUCAGAAAAGUUACCACA-----------------------------------	28	0.0109

Mh204	scaffold617	+	68781	mdo-mir-739	(mir-739)
UUUAUCAGGUCCGUCGAAUUCAAUGCGUUAAUCAUUUUAAUCCGCCGCGggugcagaucUUGGUGGUAGUAGCAAAUAUUCAAACGAGAACUUUGAAGGCCGAAGUGGA
(((((...(.((.((((((((....(((((((.(((((.((((((((.(..........)))))))..)).).)))))))..)))).))).))))).)).)...)))))
----------------------------------------------------------CUUGGUGGUAGUAGCAAAUAUUCAA--------------------------	11	0.0133
--------------------------------------------------------------GUGGUAGUAGCAAAUAUUCAAACGA----------------------	21	0.0354
----------------------------------------------------------------GGUAGUAGCAAAUAUUCAAACGAGA--------------------	133	0.0314
-------------------------------------------------------------------AGUAGCAAAUAUUCAAACGAGAAC------------------	259	0.0005

Mh205	scaffold617	+	68829	mdo-mir-739	(mir-739)
GGGUGCAGAUCUUGGUGGUAGUAGCAAAUAUUCAAACGAGAACUUUgaaggccgaaguggagaAGGGUUCCAUGUGAACAGCAGUUGAACAUGGGUCAGUCGGUCCU
(((.((.(((((((.((.((((.((...(.((((.(.(.(((((((.................)))))))).).)))).))).))).).))))))...))).)))))
--------------------------------------------------GCCGAAGUGGAGAAGGGUUCC------------------------------------	21	0.0003
----------------------------------------------------CGAAGUGGAGAAGGGUUC-------------------------------------	60	0.0436
----------------------------------------------------CGAAGUGGAGAAGGGUUCCA-----------------------------------	50	0.0484
----------------------------------------------------CGAAGUGGAGAAGGGUUCCAU----------------------------------	20	0.0431
-----------------------------------------------------GAAGUGGAGAAGGGUUCCA-----------------------------------	25	0.0439
--------------------------------------------------------GUGGAGAAGGGUUCCAUGUGAACAG--------------------------	10	0.0005
------------------------------------------------------------AGAAGGGUUCCAUGUGAACAGCAGU----------------------	35	0.0279

Mh206	scaffold676	+	57142	mdo-mir-210	(mir-210)
UCCGAGUUCUAAAAGCAGGUAAGCCACUGACUAACGCACAUUGUGcgugugacagaUCCACUGUGCGUGUGACAGCGGCUAACCUGGUUUUGGGAAAACCUCUGA
((.(((((((((((.(((((.((((.(((.(..(((((((.((.(...........).)).)))))))..).))).)))).))))).))))))...))).)).))
---------------------AGCCACUGACUAACGCAC------------------------------------------------------------------	54	0.0238
---------------------AGCCACUGACUAACGCACA-----------------------------------------------------------------	121	0.042
---------------------AGCCACUGACUAACGCACAU----------------------------------------------------------------	269	0.0005
-----------------------------------------------------------ACUGUGCGUGUGACAGCG----------------------------	272	0.0007
-----------------------------------------------------------ACUGUGCGUGUGACAGCGGCUAA-----------------------	46	0.0005

Mh207	scaffold944	+	12554	bta-mir-2478	(mir-2478)
CUUUAUCUCAGCCAUCUCUUGCUCCACGGCGUUGCAGCACCGGCUAAaugaucccacUUCUGAUACCAAUGUAACGACCCUGCUGGUACGUCACUGUAGAGGGGAAAG
((((.((((((..((.(.(((...((.((((((((((.(.(((..((..........))))).).)...))))))).)).)).))).).))..))).))).)...)))
--------------------------------------------------AUCCCACUUCUGAUACCA----------------------------------------	15	0.0167

Mh208	scaffold1021	+	47304	dre-mir-729	(mir-729)
GAGGAUCCGUACCCUCCAGAGCAGGGGCUGUAUCAUAACCAGGCUgugagcugaacgAGCAUGGGUAUGAUACGACCUCAGUUUGGAGGAGCUCCUCCUC
(((((...((..((((((.(((.((((.(((((((((.(((.(((............))).))).))))))))).)))).))))))))).))...)))))
-----------------------------------------------------------CAUGGGUAUGAUACGACC-----------------------	41	0.0484
-----------------------------------------------------------CAUGGGUAUGAUACGACCUC---------------------	40	0.0003

Mh209	scaffold1034	-	20717	mmu-mir-2142	(mir-2142)
GGUCGGGCCUGGUUAGUACUUGGAUGGGAGACCAAGAaagaaacuccagcagUAAUGUUGUCUGUCCGAGAGAAAUCCACCGAAU
(.((((...(((.(..(.((((((((((.((.((..(...............)..)))).)))))))))).)..).))))))).)
GGUCGGGCCUGGUUAGUACUUGGAU------------------------------------------------------------	20	0.0368
---CGGGCCUGGUUAGUACUUGGAUGGG---------------------------------------------------------	25	0.0168
--------CUGGUUAGUACUUGGAUGGGAGACC----------------------------------------------------	26	0.0326
----------GGUUAGUACUUGGAUGGGAGAC-----------------------------------------------------	21	0.0003

Mh210	scaffold1034	-	48324	mmu-mir-2142	(mir-2142)
GAUCUCGGAAGCUAAGCAGGGUCGGGCCUGGUUAGUACUUGGAUGggagaccgccugggaaUACCAGGUGCUGUAAGUUUUCCCGCUUUUGCUGGCAUC
(((.((((.((..((((.(((..((((.((..((((((((((.((................)))))))))))))).)))).))))))))).)))).)))
---------------------------------AGUACUUGGAUGGGAGACCGCCU-------------------------------------------	44	0.001
----------------------------------GUACUUGGAUGGGAGACCGCCUGGG----------------------------------------	130	0.0024
-----------------------------------UACUUGGAUGGGAGACCGCCUGGGA---------------------------------------	19	0.0339
------------------------------------ACUUGGAUGGGAGACCGCCU-------------------------------------------	37	0.0299
-------------------------------------CUUGGAUGGGAGACCGCC--------------------------------------------	38	0.0138

Mh211	scaffold1128	-	4498	mmu-mir-2133-2	(mir-2133)
UCCAGCCCCUGCCUCUCGGCGCCCCCUCGAUGCUCUUAGCUGAGUGUCCCGCUggguccgaAGCGUUUACUUUGAAGAAAUUAGUGUUCAAAGCAGGCCCGGUCGCCUGA
((..((..(((..(((..(((..(.((.(((..((((..(.(((((...((((........))))..))))).))))).))))).)..)...)))))..)))..))..))
----------------------------------CUUAGCUGAGUGUCCCGC----------------------------------------------------------	124	0.0013
----------------------------------CUUAGCUGAGUGUCCCGCUG--------------------------------------------------------	4	0.0005

Mh212	scaffold1277	+	9464	bta-mir-1291	(mir-1291)
AAGGAUUGGCAGAUAAAGUCAGGACUUUGGCACAGGUUUGAGUgacgcucguuuACCAAACCUGACUGAAGACCUGAAACACGUCAGCCUGAAGUGU
(.(..(((((.(((...((((((.((((((..((((((((.((...........)))))))))).)))))).))))..))..))).).))))..).)
-----------------------------------------------------------ACCUGACUGAAGACCUGA--------------------	106	0.0213

Mh213	scaffold1330	-	16734	mmu-mir-2141	(mir-2141)
UAGGUGGUGCAAGACUGCACUCACGAUCCUUCUGACUUUUUGGGUUUUaagcagGAGGUGUCAGAAAAGUUACCACAGGGAUAACGGGCUUGUGGCGGCCAAGCGUUCA
(.((((.(((..(.(((((..(.((((((((.((((((((((((((((......))))).)))))).)))))..).))).))..)).)..)))))).))..).)))).)
-----------------------------------------------------GGAGGUGUCAGAAAAGUUA-------------------------------------	7	0.0055
--------------------------------------------------------GGUGUCAGAAAAGUUACCACAGGGA----------------------------	7	0.0164
-----------------------------------------------------------GUCAGAAAAGUUACCACA--------------------------------	24	0.0108

Mh214	scaffold1752	+	12738	mmu-mir-2133-2	(mir-2133)
GCCCCUCGAUGCUCUUAGCUGAGUGUCCCGCGGGGUCCGAAGCGUUUACuuugaaaauuGUUCAAAGCAGGCCCGGACGCCUGAAUACCGCAGCUAGGGGCUCUCGCCGC
((..(..((.(((((((((((.(((((..((((((((....((.(((((..........))..))))).)))))...)))..)).)))..)))))))))))))..)..))
---------------------AGUGUCCCGCGGGGUCCGAA---------------------------------------------------------------------	18	0.0292
----------------------GUGUCCCGCGGGGUCCGAAGCGUUU---------------------------------------------------------------	67	0.0028
------------------------GUCCCGCGGGGUCCGAAGCGUUUAC-------------------------------------------------------------	32	0.037

Mh215	scaffold1851	+	1827	hsa-mir-622	(mir-622)
CCAGCUUGAAGAGAAAGAAGCUCUAGUUUCUCAGCUGACCAGAGGcaaacaggccuuCACUCAGCAGAUUGAGGAGCUGAAGAGACAUGUGGAGGAGG
((..(((.(.(.(.......((.((((((((((((((..(.((((............).))).)))).))))))))))).))...).).).)))..))
-----------------------------------------------------------CUCAGCAGAUUGAGGAGC---------------------	4	0.0339

Mh216	scaffold2066	-	17072	mmu-mir-2142	(mir-2142)
CAGUACCAUAGCCCACUGAACACACCCGCUUAUCUAAUAUCUGAGCUuagcaggaucgGGCCUGGUUAGUACUUGGAUGGGAGACAGCCUGGAAAUACCAGGUACUG
(((((((.((..(((..(....(.((((.(((..((.((.(((.(((...........))).))).)).))..))).)))).)....).)))...))...)))))))
------------------------------------------------------------CCUGGUUAGUACUUGGAUGGGAGAC----------------------	10	0.0063

Mh217	scaffold2659	-	10145	mmu-mir-2144	(mir-2144)
GCCGGGCGUGGAAUGCGAGCCGCCUAGUGGGCCACUUUUGGUAAGCAGaacuggcgcugCGGGAUGAACCGAAAGCCGGGUUAAGGCGCCCGAUGCCGACGCUCAUC
(..((((((((.((.((.((.((((..(((.((.(((((((((..(.(...........).)..)..))))))))..)).))))))))).)))).)).))))))..)
--------------------------------------------------CUGGCGCUGCGGGAUGAACCGAAA---------------------------------	163	0.0357
-----------------------------------------------------GCGCUGCGGGAUGAACCG------------------------------------	76	0.0092

Mh218	scaffold2659	-	10258	mmu-mir-2135-3	(mir-2135)
CUCGAAGUCUCGCAGUUUUAUCUGGUAAAGCGAAUGAUUAGAGGCCUUGGGgccgaaacgaUCUCAACCUAUUCUCAAACUUUAAAUGGGUAAGAAGCCCGGCUCGCUGG
(((((.(((..((..(((((((((.(.(((.(..(((.(((.(...(.(((..........))).).))))...)))..)))).).))))))))).))..))))))..))
--------------------------AAAGCGAAUGAUUAGAGGCC----------------------------------------------------------------	204	0.0439

Mh219	scaffold2906	-	10766	mmu-mir-2141	(mir-2141)
CCGUGAAAGCGGGGCCUCACGAUCCUUCUGACUUUUUGGGUUUUAAGCAGGaggugUCAGAAAAUUGACCACAGGGAUAACUGGCUUGUGGCGGCCAAGCGUUCAUAG
(.(((((.((..((((((((((.((...((..((((((((((((...(.((.....)).).)))...))).))))))))...)).)))))).))))..)).))))).)
GUCAGAAAAGUUACCACA-------------------------------------------------------------------------------------------	24	0.0138

Mh220	scaffold2906	-	11181	mmu-mir-2138	(mir-2138)
CCUCCUAUCUAGCGAAACCACAGCCAAGGGAACGGGCUUGGCAGAAUCAGCggggaaaGAAGACCCUGUUGAGCUUGACUCUAGUCUGGCACUGUGAAGAGACAUGAGAG
((((.(.(((.(((...(((..(.(.((((..((((((((((((..((..(.......)..))..)))))))))))).)))).).))))...)))..)))...).))).)
---------------AACCACAGCCAAGGGAACGGGCUUG----------------------------------------------------------------------	14	0.0114
----------------------------------------------------------GAAGACCCUGUUGAGCUUGA--------------------------------	16	0.0476

Mh221	scaffold2920	-	6355	mmu-mir-2134-3	(mir-2134)
GACGUGACGAUACCCUAGCGCUGCGGAACUUCGGUUGGCCCGGgauagccggcUUCGGCCGGUGCGGAGAGCCGUUCGUGACGGGGCUGGGGUGC
(.(((..((.(.((.(.(((..((((..((((((((((((.((..........)).))))))).)))))..)))).))).).)).).))..))))
-----------------------------------------------------------CGGUGCGGAGAGCCGUUC------------------	30	0.0005

Mh222	scaffold2920	-	6708	mmu-mir-2141	(mir-2141)
GGGUUUUAAGCAGGAGGUGUCAGAAAAGUUACCACAGGGAUAACUGGcuuguggcggCCAAGCGUUCAUAGCGACGUCGCUUUUUGAUCCUUCGAUGUCGGCUCU
(((.((.(.(..(((((.((((.((((((.(((.((.((((...(((..........)))...)))).).).)..)).)))))))))))))))..).).)).)))
--------------------------AGUUACCACAGGGAUAACUGGC---------------------------------------------------------	5	0.0213

Mh223	scaffold2920	-	7123	mmu-mir-2138	(mir-2138)
CAGCGGGGAAAGAAGACCCUGUUGAGCUUGACUCUAGUCUggcacugugaagAGACAUGAGAGGUGUAGAAUAAGUGGGAGGCCCUCGCGGCCGCCG
(.((((.(..((..(.(((((((.(.((((.(((((((((............)))).)).))).)).))..).)))))).).).))..)..)))).)
-------------AGACCCUGUUGAGCUUGACUCUAGU-----------------------------------------------------------	17	0.0079

Mh224	scaffold2920	-	8204	mmu-mir-2141	(mir-2141)
CCGUGAAAGCGGGGCCUCACGAUCCUUCUGACUUUUUGGGUUUUaagcaggaggugucagaAAAGUUACCACAGGGAUAACUGGCUUGUGGCGGCCAAGCGUUCAUAG
(.(((((.((..((((((((((.((...((..((((((((((((.................)))...))).))))))))...)).)))))).))))..)).))))).)
-------------------------------------------------GGAGGUGUCAGAAAAGUUA----------------------------------------	7	0.014
-------------------------------------------------GGAGGUGUCAGAAAAGUUACCACA-----------------------------------	28	0.0251
----------------------------------------------------GGUGUCAGAAAAGUUACCACA-----------------------------------	14	0.0477

Mh225	scaffold2920	-	8619	mmu-mir-2138	(mir-2138)
CCUCCUAUCUAGCGAAACCACAGCCAAGGGAACGGGCUUGGCAGAAUCAGCggggaaaGAAGACCCUGUUGAGCUUGACUCUAGUCUGGCACUGUGAAGAGACAUGAGAG
((((.(.(((.(((...(((..(.(.((((..((((((((((((..((..(.......)..))..)))))))))))).)))).).))))...)))..)))...).))).)
----------------------------GGAACGGGCUUGGCAGAAUCAGCGG---------------------------------------------------------	22	0.0007
-----------------------------GAACGGGCUUGGCAGAAUCAGC-----------------------------------------------------------	31	0.0107
---------------------------------GGGCUUGGCAGAAUCAGCGGGG-------------------------------------------------------	28	0.037
---------------------------------------------------------AGAAGACCCUGUUGAGCUUGACUCU----------------------------	54	0.0213

Mh226	scaffold3303	+	4952	mmu-mir-2145-2	(mir-2145)
CGGAAGCUAAGCAGGGUCGGGCCUGGUUAGUACUUGGaugggagaccgcCUGGGAAUACCAGGUGCUGUAAGUUUUCCCGCUUUUG
(((((((...(.(((((.(.(((((((..((.(((((............))))).))))))))).).))...))))...)))))))
-GGAAGCUAAGCAGGGUCGGGCCUGG------------------------------------------------------------	18	0.0013

Mh227	scaffold3306	+	2789	mmu-mir-2141	(mir-2141)
GAAGUGUGGACAACCUCUGAUAAAAUAAAUCCUUCAGACUUUCUGGCUUUUaagcagGAGGUGUCAGAAAAGUUACCACAGGGAUAACUGGCUUGUGGCGGUCAAGCGUU
((.((.(((.(...((.(((...(.(.(.(((((..(((((((((((((((......)))).)))))))).)))...).)))).).).)...))).)).).))).)).))
--------------------------------------------------------GGAGGUGUCAGAAAAGUUACCACAG-----------------------------	10	0.001
---------------------------------------------------------GAGGUGUCAGAAAAGUUACCACA------------------------------	15	0.0155

Mh228	scaffold3772	+	6997	dre-mir-190b	(mir-190)
UGACCUGCUAGAGGCUGUGUGAUAUGUUUGAUAUUCGGUUGUUCUugugcuucaucAUGUCAACUAAAUAUCAGACAUAUUCCAACAGACUCUGGCCCUCA
(((...(((((((.(((((.(((((((((((((((.(((((.(.(...........).).))))).))))))))))))))).).)))).)))))))..)))
-------------------UGAUAUGUUUGAUAUUCGGUUG------------------------------------------------------------	17	0.0066

Mh229	scaffold3829	-	7010	mmu-mir-2145-1	(mir-2145)
AGAGGCUUUGCUGGACACUGGCAAGUGCUUACGGCCAUACCACCCUGAACACgcaugcgcgaGUGCAGGAGGGUGUGACGUUGGCACUUUUGAAUCUCGGUGACCGUU
((.((..(((((((..(.(.(.(((((((.(((..((((((..((((..(((..........)))))))..)))))).))).))))))).).).).))))))))).))
--------------------------GCUUACGGCCAUACCACCCUG-------------------------------------------------------------	630	0.0112
---------------------------------GCCAUACCACCCUGAACA---------------------------------------------------------	47	0.0093

Mh230	scaffold3849	+	1619	mmu-mir-2138	(mir-2138)
CCUCCUAUCUAGCGAAACCACAGCCAAGGGAACGGGCUUGGCAGAAUCAGCggggaaaGAAGACCCUGUUGAGCUUGACUCUAGUCUGGCACUGUGAAGAGACAUGAGAG
((((.(.(((.(((...(((..(.(.((((..((((((((((((..((..(.......)..))..)))))))))))).)))).).))))...)))..)))...).))).)
---------------------------GGGAACGGGCUUGGCAGAAUCAGCG----------------------------------------------------------	11	0.0107
---------------------------------GGGCUUGGCAGAAUCAGCGGGG-------------------------------------------------------	28	0.037
----------------------------------------------------------GAAGACCCUGUUGAGCUUGA--------------------------------	16	0.0054

Mh231	scaffold3863	+	52	mdo-mir-739	(mir-739)
GGGUGCAGAUCUUGGUGGUAGUAGCAAAUAUUCAAACGAGAACUUUgaaggccgaaguggagaAGGGUUCCAUGUGAACAGCAGUUGAACAUGGGUCAGUCGGUCCU
(((.((.(((((((.((.((((.((...(.((((.(.(.(((((((.................)))))))).).)))).))).))).).))))))...))).)))))
-------------------AGUAGCAAAUAUUCAAACGAGAAC----------------------------------------------------------------	259	0.0061
---------------------UAGCAAAUAUUCAAACGAGAAC----------------------------------------------------------------	15	0.0388
----------------------------------------------------------------GGGUUCCAUGUGAACAGC-------------------------	35	0.0474
--------------------------------------------------------------------UCCAUGUGAACAGCAGUUGAAC-----------------	41	0.0142
---------------------------------------------------------------------CCAUGUGAACAGCAGUUGA-------------------	9	0.0453
---------------------------------------------------------------------CCAUGUGAACAGCAGUUGAACAU---------------	4	0.0297
--------------------------------------------------------------------------UGAACAGCAGUUGAACAUGGG------------	54	0.0233

Mh232	scaffold3863	+	2800	mmu-mir-2138	(mir-2138)
UAUCUAGCGAAACCACAGCCAAGGGAACGGGCUUGGCAGAAUCAGCGGGgaaagaagacCCUGUUGAGCUUUACACACACCACAUGGUGCGUUUUGUCGUCGCCACAUG
(((.(.(((..((.(((...((((.(.((((.((((.(((.((((((((..........))))))))..))).).)).).).).)).).).)))))).))))).).)))
-----------------------GGAACGGGCUUGGCAGAAUCAGC---------------------------------------------------------------	28	0.0309
------------------------GAACGGGCUUGGCAGAAUCAGC---------------------------------------------------------------	31	0.033

Mh233	scaffold5089	+	1364	peu-MIR2910	(MIR2910)
CUGUGGGUGGUGGUGCAUGGCCGUUCUUAGUUGGUGGAGCGAUUUGUCUGGUUAAUuccGAUAACGAACGAGACUCCGGCAUGCUAACUAGUUACGCGGCCCCGUGCGG
(((((.(.(((.(((..((((.(((...(((((.((((..(.(((((.(.((((.(...).)))).)))))).))))).)).))))))..))))))).))).).)))))
-------------------------------UGGUGGAGCGAUUUGUCUGGUUAAU-----------------------------------------------------	50	0.0476
--------------------------------GGUGGAGCGAUUUGUCUGG----------------------------------------------------------	144	0.0414
--------------------------------GGUGGAGCGAUUUGUCUGGUUAAUU----------------------------------------------------	1442	0.0035
---------------------------------GUGGAGCGAUUUGUCUGGUUAAUUC---------------------------------------------------	469	0.0055
----------------------------------UGGAGCGAUUUGUCUGGUUAAU-----------------------------------------------------	43	0.0394
--------------------------------------GCGAUUUGUCUGGUUAAUUCCG-------------------------------------------------	169	0.0206

Mh234	scaffold5089	+	2730	hsa-mir-1826	(mir-1826)
CUAAUGUGAAUUGCAGGACACAUUGAUCAUCGACACUUCGAACGCACCUUGCGgccCCGGGUUCCUCCCGGGGCUACGCCUGUCUGAGGGUCGUUUUGCAAUCAAUCGG
((.((.((.((((((((((((.(((((...((...(((((...(.(.((((.(...))))).).)...)))))...))...)))..)).)).)))))))))))))).))
----------------------------------------------------------GGGUUCCUCCCGGGGCUA---------------------------------	503	0.0039

Mh235	scaffold5089	+	3795	mmu-mir-2143-1	(mir-2143)
GGAUCCCGGGCCGACCUCGGUCCCGGGCGCACCACCGGCCCGUCUCGCCCGCcccGUCGGGGAGGUGGAGCAUGAGCGCGUGCGAUAGGACCCGAAAGAUGGUGAACU
((.((....((((.(.(((((((((.((((.(((...(((((((((.((.((...)).)).))))))).)).)).).)))).))...))))).))..).)))))).))
-----------------------------------CGGCCCGUCUCGCCCGCC-------------------------------------------------------	28	0.0431
---------------------------------------------------------------GGUGGAGCAUGAGCGCGUGCGAUAG--------------------	162	0.0039
------------------------------------------------------------------GGAGCAUGAGCGCGUGCG------------------------	699	0.0105

Mh236	scaffold5089	+	4058	pta-MIR1310	(MIR1310)
CUCGAAGUCUCGCAGUUUUAUCUGGUAAAGCGAAUGAUUAGAGGCCUUGGGgccgaaacgaUCUCAACCUAUUCUCAAACUUUAAAUGGGUAAGAAGCCCGGCUCGCUGG
(((((.(((..((..(((((((((.(.(((.(..(((.(((.(...(.(((..........))).).))))...)))..)))).).))))))))).))..))))))..))
--------------------------AAAGCGAAUGAUUAGAGGCC----------------------------------------------------------------	204	0.0138
----------------------------AGCGAAUGAUUAGAGGCC----------------------------------------------------------------	201	0.0057
----------------------------AGCGAAUGAUUAGAGGCCUU--------------------------------------------------------------	23	0.01
----------------------------------------------------------------CAACCUAUUCUCAAACUUUA--------------------------	55	0.0385

Mh237	scaffold5089	+	4453	mdo-mir-739	(mir-739)
GCUAGGCCGCGACGAGUAGGAGGGCCGCCGCGGUGCGCACAGAAGCcuggggcgcgaGCCCGGGUGGAGCCGCCGCGGGUGCAGAUCUUGGUGGUAGUAGC
((((.(((((.(.((.(.(...(.((((.(((((.(((.(.(..((...........))).).))).).)))).)))).).).).)).).)))))..))))
------------------------------------------------------------CGGGUGGAGCCGCCGCGGGUGC-------------------	27	0.0453
-------------------------------------------------------------GGGUGGAGCCGCCGCGGGUGCAG-----------------	71	0.0003
---------------------------------------------------------------GUGGAGCCGCCGCGGGUGCAGAUCU-------------	23	0.0044

Mh238	scaffold5234	+	2692	peu-MIR2914	(MIR2914)
CGUCUCUUUCGAAUAUCUGCCCUAUCAACUUUCGAUGGUACUUUcugugccuaccAUGGUGACAACGGGUAACGGGGAAUCAGGGUUCGAUUCCGGAGAGG
(.(((((.((((((.((((((((.(.(...((((.((.((((.(...........).)))).)).))))).).))))...))))))))))....))))).)
----------------CUGCCCUAUCAACUUUCGAUGGUAC------------------------------------------------------------	32	0.0224

Mh239	scaffold7831	+	774	tni-mir-9-1	(mir-9)
CGCCUGAGGGGUUGUCUGUUAUCUUUGGUUAUCUAGCUGUAUGAGugccguauuuucUUCAUAAAGCUAGAUAACCGAAAGUAACAAGAAUCCCAUUACAUG
((..(((((((((.(.((((((.(((((((((((((((.((((((............)))))).)))))))))))).)))))))))).)))))).)))..))
------------------------------------------------------------AUAAAGCUAGAUAACCGAA-----------------------	23	0.0192
-------------------------------------------------------------UAAAGCUAGAUAACCGAAAGUAAC-----------------	14	0.0055

Mh240	scaffold8092	-	348	mmu-mir-2141	(mir-2141)
GGUCCUUUCUGCUUCUGCACGUGCACUAGACUUCUGACUUUUUGGGUUUUaagcagGAGGUGUCAGAAAAGUUACCACAGGGAUAACUGGCUUGUGGCGGCCAAGCGUU
(((.(((...(((.(((((.((.((.(.(.(((.((((((((((((((((......))))).)))))).))))).....))).).).)))).))))).))).))).)))
-------------------------------------------------------GGAGGUGUCAGAAAAGUUACCACA------------------------------	28	0.0055
----------------------------------------------------------GGUGUCAGAAAAGUUACCACAGGGA--------------------------	7	0.0456
-------------------------------------------------------------GUCAGAAAAGUUACCACA------------------------------	24	0.0101
-------------------------------------------------------------GUCAGAAAAGUUACCACAGGGA--------------------------	14	0.0399

Mh241	ultracontig1	-	320316	mdo-mir-739	(mir-739)
GUGCAGAUCUUGGUGGUAGUAGCAAAUAUUCAAACGAGAACUUUGAAGGCCGaagUGGAGAAGGGUUCCAUGUGAACAUGGGUCAGUCUGUCCUAAGGGAUGGGC
((.((..((((((.((((((.((..((.((((.(.(.(((((((.....(((...)))...)))))))).).)))).))..)).)..)))))))))))..)).))
-------------------------------AAACGAGAACUUUGAAGGCCG-----------------------------------------------------	135	0.0031
-------------------------------AAACGAGAACUUUGAAGGCCGAAGU-------------------------------------------------	57	0.0005
--------------------------------AACGAGAACUUUGAAGGCCGAA---------------------------------------------------	26	0.0028

Mh242	ultracontig26	+	364478	dre-mir-459	(mir-459)
CACCUGCCCGUGGCGUGCUGCUGUCAGUAACAAGGAUUCAUCCUGUUGUGacgcugcagaCGGACAGGAAGUCAUUGUUACUGGGAGUGUCUGUCACAUGAUGUG
(((.(.(..((((((.((.(((.((((((((((.((((..(((((((.((..........))))))))))))).)))))))))).))))).))))))..)).)))
-----------------------UCAGUAACAAGGAUUCAUCCUG------------------------------------------------------------	62	0.0127
----------------------------------------------------------------CAGGAAGUCAUUGUUACU-----------------------	242	0.018

Mh243	ultracontig26	-	279443	mmu-mir-2133-2	(mir-2133)
GAGUGUUCAAAGCAGGCCCGGUCGCCUGAAUACCGCAGCuaggggcucucGCCGCCCGCUGAGGCGGCCCGCGCUGGUCGUCGGGGUUC
((((.((.(..((.(((.(((((((((.(.(...((.((...........)).))..).).)))))).))).))).))..).)).))))
----------------------CGCCUGAAUACCGCAGCU-------------------------------------------------	32	0.0133

Mh244	ultracontig62	+	322987	oan-mir-1357	(mir-1357)
AGUUCAGUGUUUCAUGGCCUCAUGACCGUGAGAUUAUGAGAUCUGAGGGgaguaaaggaCCAUGAGAUAUCAAAUCAAUUGAUCACAACUCUCAUUAAAACAGAUUGUCU
((.(.(((((((.((((..(..(((.((...((((.(((.((((.(.((..........)).).)))).)))))))...)).)))..)..).))).).)))..)))).))
------------------------------AGAUUAUGAGAUCUGAGGGGA-----------------------------------------------------------	3	0.0287

Mh245	ultracontig62	+	1615570	mmu-mir-2138	(mir-2138)
AUAAUUAAAGCAAAACCACAGCCACGGGAACGGGCUUGGCAGAAUcagcggggagACCCUGUUGAGCUUGACUCUCCAUUAUCCUCCUUUAUACAUACAUAU
(((..((..(.((((..(..(..(.(((.(((((((((((((..(..........)..))))))))))))..).))).)..)..)..))).).).))..)))
---------------------------GAACGGGCUUGGCAGAAUCAGC-----------------------------------------------------	31	0.0123
------------------------------CGGGCUUGGCAGAAUCAGCGGGG-------------------------------------------------	27	0.0411

Mh246	ultracontig66	+	99987	eca-mir-30e	(mir-30)
GGUCCAGUUGGCAGUCGGGGCUACUGUAAACAUCCUUGACUGGAAGCUgguguugauuucuggGGCUUUCAGUCGGAUGUUUGCAGGAGCCAACUGCUAGUUCC
((...((((((((((...((((.((((((((((..(((((((((((((...............))))))))))))))))))))))).)))).))))))))))))
------------------------UGUAAACAUCCUUGACUGG-------------------------------------------------------------	428	0.0005
------------------------UGUAAACAUCCUUGACUGGA------------------------------------------------------------	326	0.0484
------------------------UGUAAACAUCCUUGACUGGAAGCU--------------------------------------------------------	278	0.0033
------------------------UGUAAACAUCCUUGACUGGAAGCUG-------------------------------------------------------	5	0.0116
-------------------------GUAAACAUCCUUGACUGGAAGC---------------------------------------------------------	122	0.0005
-----------------------------------------------------------------CUUUCAGUCGGAUGUUUGC--------------------	183	0.0232

Mh247	ultracontig105	+	3834	eca-mir-181a-2	(mir-181)
UCAAGGAACAUUCAACGCUGUCGGUGAGUUUgugacaaaggagAAACCAUCGAGCGUUGAGUGUACCCGA
((..((.(((((((((((..((((((.((((............))))))))))))))))))))).)).))
------AACAUUCAACGCUGUCGGU---------------------------------------------	1709	0.0146

Mh248	ultracontig115	+	5319909	bta-mir-143	(mir-143)
UGGUUCUGGUCCAUCUCUGCUGCCCAUGGUGCAGUGCUGCAUCUCUGGucaguugauagUCUGAGAUGAAGCACUGUAGCUCGGGACGGAGGGCAGGAGUCUCAGUCUG
(((((..(((.(.(.(((.(((.((.((((((((((((.((((((.((...........)).)))))).)))))))))..))))).))).))).).).)))..)).)))
------------------------------------------------------------CUGAGAUGAAGCACUGUAGCU----------------------------	41	0.0376
------------------------------------------------------------CUGAGAUGAAGCACUGUAGCUCG--------------------------	32	0.0153
-------------------------------------------------------------UGAGAUGAAGCACUGUAGCU----------------------------	975	0.0235
-------------------------------------------------------------UGAGAUGAAGCACUGUAGCUCG--------------------------	353	0.0428

Mh249	ultracontig115	+	5320131	eca-mir-145	(mir-145)
GUCCAGUUUUCCCAGGAAUCCCUUgggcugucaaaaaAGGGGAUUCCUGGAAAUACUGAU
(((.((((((.(((((((((((((.............)))))))))))))))).))))))
-UCCAGUUUUCCCAGGAAU-----------------------------------------	75	0.0028

Mh250	ultracontig182	-	1212470	eca-mir-145	(mir-145)
CAGUAGUUUGCCAUACUGAAGGUCCAGUUUUCCCAGGUACUcucuguauguucccuuACUCACAGGAGAUAAUUGGCCCUUGAAAAUACAAGAAAUG
((.(..((((..((..(.((((.((((((((.((.(..(.(................).)..).)).)).)))))).)))).)..)).)))).).))
---------------------GUCCAGUUUUCCCAGGUA----------------------------------------------------------	2099	0.0069

Mh251	ultracontig221	-	99754	eca-mir-338	(mir-338)
GAACUUCACGGCCACUUCCUGAAACAAUAUCCUGGUGCUGCCCGAGUgcggcucacagACUCCAGCAUCAGUGAUUUUGUUGCAGGCGGUGGCCACGCCUC
((..((...(((((((.((((.(((((.(((((((((((....((((...........)))).)))))))).))).))))).)))).)))))))).)..))
------------------------------------------------------------UCCAGCAUCAGUGAUUUUGUU--------------------	660	0.01
------------------------------------------------------------UCCAGCAUCAGUGAUUUUGUUG-------------------	462	0.0342
-------------------------------------------------------------CCAGCAUCAGUGAUUUUGU---------------------	12	0.018

Mh252	ultracontig222	+	535163	peu-MIR2914	(MIR2914)
CCGUGGCGGCGACGUCUCUUUCGAAUGUCUGCCCUAUCAACUUUCGAUGGUACuuucuGUGCCUACCAUGGUGACAACGGGUAACGGGGAAUCAGGGUUCGAUUCCGG
(((.((.(.(((.((((.((((...(((.((((((.((.(((.(.(..(((((.....)))))..).).))))).)..)))))))).))))...))))))).))))))
---------------------------UCUGCCCUAUCAACUUUCGAUGGUA--------------------------------------------------------	8	0.0184
----------------------------CUGCCCUAUCAACUUUCGAUGGUAC-------------------------------------------------------	32	0.0257

Mh253	ultracontig222	+	536161	peu-MIR2910	(MIR2910)
GGUGGUGGUGCAUGGCCGUUCUUAGUUGGUGGAGCGAUUUGUCUGGUUAAUUccgauAACGAACGAGACUCCGGCAUGCUAACUAGUUACGCGGCCCCGUGCGGUCGGC
(.((((.((((..(((((((.(((((((((.(.((((...((((.(((..((.....))..))).))))))..)).))))))))))..).))))))..)))).)))).)
----------------------------GUGGAGCGAUUUGUCUGGUUAAUUC--------------------------------------------------------	469	0.0024
-----------------------------UGGAGCGAUUUGUCUGGUUAAU----------------------------------------------------------	43	0.0165
------------------------------GGAGCGAUUUGUCUGGUUAAU----------------------------------------------------------	121	0.0003
-------------------------------GAGCGAUUUGUCUGGUUAA-----------------------------------------------------------	17	0.0019
-------------------------------GAGCGAUUUGUCUGGUUAAU----------------------------------------------------------	14	0.0423
-------------------------------GAGCGAUUUGUCUGGUUAAUU---------------------------------------------------------	77	0.0184
---------------------------------GCGAUUUGUCUGGUUAAUUCCG------------------------------------------------------	169	0.0003

Mh254	ultracontig257	-	1240225	dre-mir-1788	(mir-1788)
GAGCUUCAGUCCAGUUUUCGAGGCUUGUUUUAAGUUGCCUGCGgcucguacauggaCACAGGCAGCUAAAGCAAGUCUGGAACGCUGGAAACGCAC
(.((((...((((((.(((.((((((((((..(((((((((.(.............).)))))))))))).))))))).))).)))))))).)).)
----------------------------------------------------------CAGGCAGCUAAAGCAAGUC-------------------	141	0.0447
