# Supplementary material for: Discovery and characterization of medaka miRNA genes by next generation sequencing platform
Source: BMC Genomics. 2010 Dec 2;11(Suppl 4):S8. doi: 10.1186/1471-2164-11-S4-S8 (PMC3005926; doi:10.1186/1471-2164-11-S4-S8)
Supplement: Additional file 2 — Candidate miRNAs information of Mn set. Each isomiR of candidate pre-miRNAs was tagged with copy number and p-value. [file 1471-2164-11-S4-S8-S2.txt]

Mn1	chr1	+	2749627	
CCUCCGAAAGGCGAGCUACCGCCUGUCCCAGCCCCUGCCUCUCGGCGCccccuccgcgGCCCGCGCUGGUCGGGGUUCCAGCGGCGCGCAGAUGUCUUCUGUUCAGAUG
(.((.((((((.(((.(..(((((((...(((((..(((.(.(((.((..........))))).)..))).))).))...)))).)))..).).)).))).))).)).)
--------------------------------CCCUGCCUCUCGGCGCCCCCUCCGC----------------------------------------------------	37	0.0013
---------------------------------CCUGCCUCUCGGCGCCCCCUCCGC----------------------------------------------------	29	0.0182

Mn2	chr1	+	6255580	
AAAAUGUCUCGCUGUGACGCUUCAGAGCCCGGAUAGCUCAGUCGGUAGAgcaucagacuUUUAAUCUGAGGGUCCAGGGUUCAAGUCCCUGUUCGGGCGGCAUCUUU
((((((((.(.(((.((.((((..((((((((((..(((((..(.((((..........)))).)))))).)))).)))))))))..).).).)))).))))).)))
--------------------------GCCCGGAUAGCUCAGUCGGUAGAGC--------------------------------------------------------	14464	0.0069

Mn3	chr1	+	22701865	
UUUGUUUAGUGCUGGUUUCUGGGCACUGAUUCGACCAUGGAGGCCAUuuugagacagaAUUCUACAAACUGUUCUGGUUGACACAGGGACUUGAGGUGAACAGG
((((((((.(.(.((((((((.(...(((((.((.((((.(((..((...........))))).))...)).)).))))).).)))))))).).).))))))))
-----------------------------------------------------------UUCUACAAACUGUUCUGGUUGACAC--------------------	22	0.0005

Mn4	chr1	+	30776370	
UGGGCUUCAGCCUGUUUCGUCUUUGGCUGACGAUUUCGCCAGCCUUGGAGAAGaucCUCUCACAAGGCACAGAUGAAGCUGGUGUGCAUAAAAACUUCAUUGCCAGCUUG
((((((...(.(.((...((.(((.((((.((.(((((.(.(((((((((.((...))))).))))))...).))))).)).)).))..))).))...)).).)))))))
---------------------------UGACGAUUUCGCCAGCCUUGGAGAA----------------------------------------------------------	12	0.0061

Mn5	chr1	-	6711059	
GUCAAAAAGUCCAGAAGCCAGUCACAGAUGAUGGGGUGUAUUCCAAAggagaacaauUUGUGGGGAACGACCCACUGUGUUGAAUGCAGAACUGUAGUCGAU
(((.((.(((.(.(.(..(((.(((((.((..((.((.(.((.(((...........))).)).).))..))))))))))))..).).).))).)..).)))
---------------------UCACAGAUGAUGGGGUGUAUUCCAA--------------------------------------------------------	41	0.0063

Mn6	chr1	-	23985825	
CCUCUGCUCCCGCUGCAUCCAUGAUUGACGGGAUcguuaugucaGGCUCGACGCGUGGAUGCAAAAGCAGGAACACAGAGG
((((((.(((.((((((((((((..((.((((.(..........).)))).))))))))))))...)).))).)..)))))
-----------------------------------------------------------UGCAAAAGCAGGAACACAGAG-	42	0.0007

Mn7	chr1	-	24932484	
GUGUUUAAAGCAGGCCCGGUCGCCUGAAUACCGCAGCUAGGGgcucucgccgCCCGCCCGCGCUGGUCGCCGCGGAGGGGGCGCGGAGCGGC
((((((...((.(.(((..((((.(((.((.(((.(.(.(((..........)))).).))).)).)))..))))..))).))).)))).))
---------GCAGGCCCGGUCGCCUGAAUACCGC----------------------------------------------------------	36	0.0069
------------GGCCCGGUCGCCUGAAUACC------------------------------------------------------------	79	0.0092

Mn8	chr1	-	31487520	
GAAUUUGUCCGUGAACAAUCUUCAUAGCUUUGAUCUCUUCCAGCAUGAAAUCAAGcauCUUCCUCAAGUCCUCAUAUUCCUCAGACACUGGGUUUCUUCUCGGCAUGUUU
((((.((((.(.(((.((.(((..(.(.(((((....(...((.((((....(((...)))..)))..).))...)....)))))))..))).)).)))).)))).))))
------------------------------------------------------------UCCUCAAGUCCUCAUAUUCCUCAGA-------------------------	20	0.0066

Mn9	chr2	+	13091969	
CAGUCAGUGGGAAGUUCUGAUCAUAGAGCAGAUCUAGUCCAUcugaaggucuaAAUGAUGCGUUAGCUGUGUUUGGAGCUCAUGUCUGGACUG
(((((((((.(.((((((((..(((.(((.(((.(.(((..(...........)..)))).))).))).)))))))))))).)).))).))))
----------------------------------------------------------UGCGUUAGCUGUGUUUGGAGCUCAU----------	17	0.0153

Mn10	chr2	+	17637090	
CGAACCGCAGCAGGAUUGAUGACCUUGGUGAUGGGAAAUGGUCCaacaaaccgcgGGGCCAGUUUCCUACUCGGGACGUGUAGAUUUAGAUUCUUGGCCG
((..(.(.(((.(((((.(((.((((((.(.(((((((((((((...........)))))).)))))))))))))..)))).))))).).)).).)..))
-------------------UGACCUUGGUGAUGGGAAAUG------------------------------------------------------------	76	0.0003

Mn11	chr2	+	30824943	
AGGAAAUGCAAGUCACCAUGCCCGGCUAGCUCAGUCGGUAGAGCAUgagacucuuaAUCUCAGGGUCGUGGGUUCGAGCCCCACGUUGGGCGUAACAUUUUUU
((((((((..((((.(.(((...((((((((((..((((.(((.((..........))))).)..)))))))))..))))...))).)))).)..))))))))
---------------------CCGGCUAGCUCAGUCGGUAGAG------------------------------------------------------------	167	0.0053

Mn12	chr2	+	30825474	
UGUGGUCAGGUGGUGUCAUCUCCUCGUUAGUAUAGUGGUaaguauccccGCCUGUCACGCGGGAGACCGGGGUUCGAUUCCCCGACGGGG
(.(.(((.((.((.(((((((((((.((.((.(.(((((..........))).)).).)))))))...)))))..))).))))))).).)
------------------------------------------------------------GGGAGACCGGGGUUCGAUUCCCCGA-----	4512	0.0003

Mn13	chr2	+	30826749	
UCUCGUGCUGGCACAUGUUAUAUCAUCUCCUCGUUAGUAUAGUGguaaguaucccCGCCUGUCACGCGGGAGACCGGGGUUCGAUUCCCCGACGGGG
((((((.(.((.(.((...((.((.(((((((((..(.((((((...........))).))))))).))))))..)).))...))).)).)))))))
------------------------------------------------------------GUCACGCGGGAGACCGGGGUUCGA-------------	164	0.0005
-------------------------------------------------------------UCACGCGGGAGACCGGGGUUCGAUU-----------	206	0.0146

Mn14	chr2	+	30829578	
GUUAGUAUAGUGGUGAGUAUCCCCGCCUGUCACGCGGgagaccgggguUCGAUUCCCCGACGGGGAGUUCAAUUUGUUUUAAC
(((((.((((.(.(((((.((((((.(.(..(..(((...........)))..)..).).))))))))))).))))).)))))
--------------------------------------AGACCGGGGUUCGAUUCCCCGAC----------------------	489	0.0059
---------------------------------------GACCGGGGUUCGAUUCCCCGACGGG-------------------	54	0.0161
------------------------------------------------UCGAUUCCCCGACGGGGA-----------------	217	0.0107

Mn15	chr2	-	16664340	
UAUGUCAGGCUCGACUCGUGGAUGCAAAAGCAGGAACACAGAGGUacguugaaucaaaGUUUUUCUAUCUUCCCUUUAAUCUCGAAGCAGACACUCGAAGUA
(((.((.((.((..((...((((..(((.(.(((.(.(.((((((.............)))))).).)))).).))).))))...))..))..)).)).)))
----------------------UGCAAAAGCAGGAACACAGAG-----------------------------------------------------------	42	0.0069

Mn16	chr2	-	21908919	
GAGUGCAAACAUGUAGCAGCUCCUCGUUAGUAUAGUGGUAAGUAUCCCcgccugucacgcGGGAGACCGGGGUUCGAUUCCCCGACGGGGAGUUUCCACCUUUUCCUC
(((.(.(((.(.((.(.(((((((((((.(...(.((((..((.((((............)))).))..)...))).)...).))))))))))).).)).))))))))
-----------------------------------------------------------CGGGAGACCGGGGUUCGAUUCCCCG------------------------	550	0.0028
------------------------------------------------------------GGGAGACCGGGGUUCGAU------------------------------	3991	0.0055
------------------------------------------------------------GGGAGACCGGGGUUCGAUUCCCCGA-----------------------	4512	0.0024
----------------------------------------------------------------GACCGGGGUUCGAUUCCCCGAC----------------------	131	0.0133

Mn17	chr2	-	30829254	
AAGCCCGGCUAGCUCAGUCGGUAGAGCAUGAGACUCUUaaucucagggucGUGGGUUCGAGCCCCACGUUGGGCGCUAGCUUUUU
(((...((((((((((((..((.(.((.((.(((((.(............).))))))).)).).)))))))..))))))).)))
----CCGGCUAGCUCAGUCGGUAGAG-----------------------------------------------------------	167	0.0157
-----------------UCGGUAGAGCAUGAGACU--------------------------------------------------	76	0.0019

Mn18	chr3	+	4273945	
GUCCCCCUUAGGCAGCAGAUGAUUCCAUUUGUGAUGGAACCAUCUAAucugggagggUUACCGAUAGCAAUUACUCCCUCGCCUCGUCUUGCUGCCACGGCGCUC
(..(.((.(.(((((.((((((..(.(...(((((.(..(.((((((..........)))..))).)).)))))....).)..))))))..)))))).)).)..)
-----------------------------------------------------------ACCGAUAGCAAUUACUCCC---------------------------	103	0.0131

Mn19	chr3	+	4275207	
GACAUGCCAACACUACUGCCAGUCUUUAGCUCAGUGAACAGAGGUUCAGgcacuuaccuCUGCAAUCCCAUUACGGUCACCACAGCUGGAAUUGUGGCAUCCACUAUUU
((.(((...(..(((((.((((.((.(.(.(.(.((.(..(.(((((((..........))).)))).)..).)).).).)).)))))).)..))))..)....)))))
---------------------------AGCUCAGUGAACAGAGGUUCAG------------------------------------------------------------	256	0.0146

Mn20	chr3	+	12886727	
ACUCUUGUCAUUUUUCCACUUACCCGAUGGGGCAGGGAGGCGAGCCUUGAGUGGgcucUCGCUUCUGGUGUCAAGCGUGACCCACUCGGGGACAGUGGCAGGUGGGGAGU
((((((..(((((.((.((((.(((((((((.(((...(((..(((..((((((....))))))..))))))...).)).)))).))))).).))))).)))))))))))
--------------------------------------------------------UCUCGCUUCUGGUGUCAAGC----------------------------------	178	0.0162

Mn21	chr3	+	13197902	
AUAGAGAUGCUAAAGUAAGUUUUCCUCUCACUUUCUUUCUGCCUGUUUAUggcagcacagaAUGAAUUGAGGAAAACAUGAGCUUGUGGGAUGUGAUAUUAGCUUUUCUU
(.(((((.(((((.((.((((((.(.((((.(.(.(((...(((((((((...........))))))..))))))).)))))...).))))).).)).))))).))))))
-----------------------------------------------------------GAAUGAAUUGAGGAAAACAUGA-----------------------------	20	0.0016

Mn22	chr3	-	7723392	
CGGCACCUAGCAGCUGACUUAGAACUGGUGCGGACcaggggaauucGACUGUUUAAUUCAAGCAAAGCCUCGCAAGGGGCC
.(((.(((.(((((((.(((.(((.(((.((((.(...........).))))))).)))))))..)).)).)).))).)))
CGGCACCUAGCAGCUGACUUA------------------------------------------------------------	48	0.0052

Mn23	chr3	-	36265907	
GUGCUGGUUUCUGGGCACUGAUUGGACCAUGGAGGCCAUUUUGagacagaauucUACAAACUGUUCUGGUUGACACAGGGACUUGAGGUGACCAGGC
((.(((((((.(((((.(((..(.(((((.((.((...(((((...........)).))))).)).))))).)..))).).)))).))..)))))))
---------------------------------------------------UUCUACAAACUGUUCUGGUUGACAC---------------------	22	0.018

Mn24	chr4	+	12117209	
CCAACCACCGCCGAUCAGGUGGUGGGAGCCGUCCACAGUCCGGUGAGACGCCACAGcaaCGAGGUCUCCGUGAGCUGGGCGUUCGCUCCAACCGGUUCCGUCGUGGUGGG
((.(((((.((.((.(.(((..(((.(((.((.(.((((.(.(((.((.(((.(.(...)).))).)))))).)))).).))..))))))))).).)).)).))))).))
-------------------------------UCCACAGUCCGGUGAGACGCCACAG------------------------------------------------------	19	0.0161

Mn25	chr4	+	34160647	
UGACGGGACCGAGGCAGCCAACCGGCCGGGGCAACCGCcgauugccucaGCGGAGACCCCGACCCGUCAACCCCCCAAGGUCCCGUACCA
(((((((((((.((..(...((.((.(((((...((((...........))))...))))).)).))...).)).)..))))))))..))
-------------------------------------------------GCGGAGACCCCGACCCGUCAACCCC----------------	18	0.0133

Mn26	chr4	-	33770012	
GCUGCUGUUGUACAGCUGACCUGUGUGAUGACAAAGUUGAGACGGAUUcugucaugaaGGCUCAUAUUAGCUCUAGCUGACCUGGUCGGUGUGCGUCAGU
((((..((.(((((.((((.(((.((.(.(..(.((((((.(.((.((..........)).)).).)))))).)..)).)).))))))))))))))))))
--------------------CUGUGUGAUGACAAAGUUGAGACG--------------------------------------------------------	272	0.0003

Mn27	chr5	+	20379002	
GUACUGGUUUCUGGGCACUGAUUCGACCAUGGAGGCUUUUUUGAGACAgaaUUCUACAAACUGUUCUGGUUGACACAGGGACUUUAGGUGACCAGGC
((.(((((((((((((.(((..(((((((.((.((.(((.(..(((.(...))))).))))).)).)))))))..))).)..)))))).))))))))
---------------------------------------------------UUCUACAAACUGUUCUGGUUGACAC---------------------	22	0.0121

Mn28	chr5	+	24917731	
GGGUCCCUGCCCUGCCCUUGCGUGUCGAUCGCUCUGCAGACUGAUGGUCCCAGcgcCCAGCGCUCUCAGAGUGUGUGUCCCGAUCACAGCGAGUCUUCCCGACGUCU
((((..(.(....((..((((.(((.(((((.(.((((..((((.(((.(..(...)..).))).))))..)))).)...))))))))))))))....).)..))))
-------------------------------------------------------CCCAGCGCUCUCAGAGUGUGUGUCC---------------------------	19	0.0061

Mn29	chr5	-	2356506	
GUGCUGGUUUCUGGGCACUGAUUCGACCAUGGAGGCCAUUUUGAGACAgaaUUCUACAAACUGUUCUGGUUGACACAGGGACUUGAGUUGACCAGGC
((.(((((((.(((((.(((..(((((((.((.((...(((..(((.(...))))..))))).)).)))))))..))).).)))).)..))))))))
---------------------------------------------------UUCUACAAACUGUUCUGGUUGACAC---------------------	22	0.0057

Mn30	chr5	-	16360983	
AACACAGGGGGGUAGAUGAUAUCUCUCAUAAACCUGUAGUGAAGgcguguccucCUCACUGCGGAUCCUGUCGGGAGAAACAAUCCCACAGUGCAGCU
(.(.((..(.((..(((..(.(((((((((.(.(((((((((.(..........)))))))))).)..))).)))))).)..))))).)..))..).)
------------------------------------------------------------GCGGAUCCUGUCGGGAGAAACAAUC-------------	219	0.0028

Mn31	chr5	-	25239977	
GCCCGCCUCGGCCCGCCGUCCGUCCCCGUCCAAACGUUACUUGGAUAACUGuggCAAUUCUAGAGCUAAUACAUGCAAACGAGCGCUGACCCUUGCAGGGAUGCGU
((.((.(((.((..(..(((.((.(.(((.((...(((((((((..((.((...)).))))).)).))))...))...))).).)).))).)..)).))).)).))
----------------------------------------------------GGCAAUUCUAGAGCUAAU------------------------------------	133	0.0164

Mn32	chr6	+	11421186	
UUUAACUAGCGAGCUGUGAUGAUUUCCACUUCUGGUCCGUGUUucugaacucuGAUUAUCAUGGAAGUUCUGAGUUAUGCACAAAUGUAUUUGCA
(.(((.((.((...(((.(((((((..((((((.((..(((((..........))).)).))))))))...)))))))..)))..)))).))).)
-----------AGCUGUGAUGAUUUCCACUUCUGG------------------------------------------------------------	362	0.0161

Mn33	chr6	+	20342473	
UUGGGCUGUUUUGAGUGUGAUGAAUUUUCCAUGUCUCUUCUCUgacuguuacuGGAGAAAGAUUUGAUUUCUGAUCUCAGUUUGUCCAAAAGGUUGA
((((.((.((((((((.(((((.(..(..((.((((.((((((..........)))))))))).)))..).))...))))))))...))))).))))
------------GAGUGUGAUGAAUUUUCCAUGUCUC------------------------------------------------------------	168	0.0155

Mn34	chr6	+	21349536	
CCAAUGGUGCGAAGCUACAAUCUGUGGGAUCAUGACUGAACGCCUCUAAGUCAGaauCCCGCCUAGACGUGACGAUACUAGAGCGCUGCGGAACUUCGGUUGGCUCUGG
((((((((.(((((.(....((((((((.((.(((.((.(((..((((.((..(...)..)).)))))))..)).)..)))).).)))))))))))))))))..).)))
---------------------------------------------------------CCCGCCUAGACGUGACGA----------------------------------	326	0.003

Mn35	chr6	-	6868559	
UCUUCUGUGGUUAAUGGCUGUAAUUAAAGAGUCCUGUCCCACAUAGGGAGGUgacAUGACCUCAGAUCAGACGAAACAUAGUCCAGACGGUUGUCAAAGCAGACUGA
((.(((((..((.((((((((..((..((.((..((((..((..(((...((...))..)))..).)..))))..)).)..)..)))))))))).)).)))))..))
---------------------------------------------------------GACCUCAGAUCAGACGAAAC------------------------------	30	0.0146

Mn36	chr7	+	3848229	
UUGUACACAAGUUUCAGGAAUCUGAGCGCUGGUUUGUcccacaaacauGCGAUACCAGCCUUCAGUAGAGUAGUAGCUUCCACUACAG
(((((...(((((.(.(...((((((.((((((((((...........)))).)))))).))))).)...).).)))))....)))))
---UACACAAGUUUCAGGAAUCUGAGCG------------------------------------------------------------	41	0.0153

Mn37	chr7	+	14021854	
GACACAGUGAUAAAGUUUUAGUCUGCUUCUGGCUCCUGUGAUGAUUCAGCcauGCUAAUACUGAUGCAUCAGUCAGCUGCAUUAACUCUGACUGGAUGC
(.(((.(.(.((.((((..(((.((.((..((((..((((.(((((.(((...))))))..)).))))..)))))).)).))))))).)).)).).)))
--------------------------------CUCCUGUGAUGAUUCAGCCA-----------------------------------------------	107	0.0007

Mn38	chr7	-	19269028	
GUGAUCGUUCCUGUUUUCAUUGCCCGGCUAGCUCAGUCGGUAGAGCAUgagacucuuaAUCUCAGGGUCGUGGGUUCGAGCCCCACGUUGGGCGUAGAUACUUUU
(.((..(((..(((.((((.((...((((((((((..((((.(((.((..........))))).)..)))))))))..))))...)).)))).))))))..)).)
-----------------------CCGGCUAGCUCAGUCGGUAGAG------------------------------------------------------------	167	0.0019

Mn39	chr8	+	1639934	
GUGCUGGUUUCUGGGCACUGAUUCGACCAUGGAGGCCAUUUUGAGAAgaaUUCUACAAACUGUUCUGGUUGACACAGGGACUUGAGGUGACCAGGC
((.(((((((((((((.(((..(((((((.((.((...(((..((((...))))..))))).)).)))))))..))).).))).))).))))))))
--------------------------------------------------UUCUACAAACUGUUCUGGUUGACAC---------------------	22	0.0079

Mn40	chr8	+	3518647	
UCUUGUGAUGCCUUGCACUGGGCUCAGAGGAAUCAGUGAUGacacaagugcaacucUGCUACUGACAUGGCAGAGUCUGAAGAGACAAACAUCAUGAAA
(.((((((((..((((.((((((((.(..(..((((((.((...............)).))))))..)..).)))))))..).).))).)))))))).)
---------------------------------------------------------GCUACUGACAUGGCAGAGUCUG--------------------	133	0.0109

Mn41	chr8	+	7002050	
UGAACGCUGUUGUCACUGUUGCACACAUGAUGCUUUUUCUCACGAUGGUcuuccgaacucauGCAGUUUUGACGACACUGCCUAAUGGCAACACUGAUGUAGCCACG
((...(((((.((((.((((((...(((.(.((.(.((.(((.(((.((.............)).))).))).)).)..)).).))))))))).)))))))))..))
----------------------ACACAUGAUGCUUUUUCUCACGAUG------------------------------------------------------------	103	0.0049

Mn42	chr8	+	8981822	
UGGAACAGUGGAUUACAACAUCACUGGCUGGCUGGACAAGAACAAGGACccacugaacGACUCAGUGGUGCAGCUCUACCAGAAGUCUUCAAACAAACUGCUGUGCUA
(((.(((((((.((..((.((..((((..(((((.((....((..((.(.........).))..)).)).)))))...))))..)).)).....)).))))))).)))
------------------------------------------------------GAACGACUCAGUGGUGCAGCUCUAC-----------------------------	24	0.0157

Mn43	chr8	+	17241346	
CCUCUGCUCCCGCUGCAUCCAUGAUUGACGGGAUcguuaugucaGGCUCGACGCGUGGAUGCAAAAGCAGGAACACAGAGG
((((((.(((.((((((((((((..((.((((.(..........).)))).))))))))))))...)).))).)..)))))
-----------------------------------------------------------UGCAAAAGCAGGAACACAGAG-	42	0.0003

Mn44	chr8	+	19921124	
UUGUAGUUGCAUUGCAUGAUCCUGAAGCUGAGUGCGAUGCGUCUGCAGUGCAAUacaGAGGCCUCCCAGAUCUGCACGCACCCGCUCCACACCGCUCCACAUGCCACGAA
((.(.((.((((((.(((.(..((.(((.(.(((((.((((((((..(.((..(...)..)).)..)))))..)))))))).)))).)).).)).).)).)))).)))))
----------------------------------CGAUGCGUCUGCAGUGCAAU--------------------------------------------------------	21	0.0106

Mn45	chr8	+	21287588	
GCUGGAUGCGUUCAUACGCUUUUUAAGAUGUUGGUCUUCUCCGGGCUGCUUUGAGagcCGUGAGGUGUCCGCAGCCACAACAGUUUCACCAGUGUGUACAUCAGCCUGU
((.((.((.((..(((((((..(.(((.((((.((...((.(((((.((((((.(...).))))))))))).))..)))))).))).)..)))))))..)))).)).))
--------------------------------------------------------GCCGUGAGGUGUCCGCAGCCACAAC----------------------------	45	0.0171

Mn46	chr8	+	22131312	
AUGAUUGGCACGUAAGCCCGGGGUCCCCCUAUGACUUAcuaagcauaaUGAGACGCGUCGUGUCCCGUCUGGCCCUCUCUGUCAGCCCGU
(((.((((((.(.(.((((((((.(.(..(.((.((((..........)))).)).)..).))))))...)))..).).))))))..)))
----------------------------------------------------------CGUGUCCCGUCUGGCCCUCUCUGUC-------	72	0.0103

Mn47	chr8	-	3050778	
AAGGUAACCGUUUAGAAUAUGGUGAUCUGCUAAUGAUGAGACUCUCGACGGGcggaCAUAAUGGGGUUUAACCCCUUGCUGAAUGUCGUCUACUGAAAGCGUUCUGCCAU
(.((((((..(((((.(.((((((.((.((.(..(.(.(((.(((((..(.(....).)..)))))))).).)..).)).)).)))))).).)).)))..)))..))).)
----------------------------GCUAAUGAUGAGACUCUCGACGG-----------------------------------------------------------	413	0.0074

Mn48	chr8	-	14150099	
GGCUCCUUCCUGUGAAGCCAGAGAACUGAGAAAUGCUCUUUUUGUCACUCAcccaaUGAAGCAGAGGGGGUUUUCUGUGUAAAGAUUUAUGAGGUCUCAGGACGGCU
((((...(((((.((...((.(((.((((.(.(.(.(((((((.(...(((.....)))...)))))))).).).).).))..).))).))...)).))))).))))
--------------------------UGAGAAAUGCUCUUUUUGUCACUCA--------------------------------------------------------	33	0.0003

Mn49	chr8	-	19973110	
GAAUUUUUGACGGGGCACAGGCCUGCCUGCUGAGGUGACUUgcuuacuucgcGAGAUGCCUCGUGGGACUGGGGUCUGCCCUACCCUUC
(((....((..(((...((((((((((((.(((((((.(((...........))).)))))))))))..))).))))))))))...)))
----------------------------------------------------GAGAUGCCUCGUGGGACUGGG----------------	451	0.0161

Mn50	chr9	+	2277832	
AGCUGUAAUUUCUAAUAAACCGCCUAUAGAAAUUAGCGAacccuaaaaaUUGCUGAAGUUUCUUACGCGUGGUAGGGGGUUCCCA
...((.(((((((.((.(..(((.((.((((((((((((..........)))))))..))))))).)))).)).)))))))..))
AGCUGUAAUUUCUAAUAAACCGCCU------------------------------------------------------------	23	0.014

Mn51	chr9	+	12581624	
AGGAGUUUACAGAUUUGAACCCGUAGUCUACAAACUUUCACAGAGCGCCCGGAUagcucAGUCGGUAGAGCAUCAGACUUUUAAUCUGAGGGUCCAGGGUUCAAGUCCCU
(((.((((..((.((((.((((.(((..((.(((.(((.(..(..(..((((.(.....).))))..)..).).))).)))))..))).)))).)))).)).)))).)))
--------------------------------------------------------CUCAGUCGGUAGAGCAUC------------------------------------	27	0.0005

Mn52	chr9	+	15842541	
GGCUGCACGCGCGCCACACUGAGUGGAUCAGCGUGUGUCUACCCugcgccgagaGGCGUGGGUAACCCGCUGAACCCCACUCGUGAUAGGGAUUGGGGACU
((.(.(.((..(.(.(((.(((((((.((((((.((((((((((..........)).))))))).).)))))).))..))))))).).).)..))).).))
------------------------------------------------------------GGUAACCCGCUGAACCCCA----------------------	59	0.0136
------------------------------------------------------------GGUAACCCGCUGAACCCCACUCGUG----------------	33	0.0109
-------------------------------------------------------------GUAACCCGCUGAACCCCAC---------------------	56	0.0147

Mn53	chr9	+	24248339	
GUAACUAAGAGAAGUGGAGUCAGUAGAUGGAAGUGGGUUUUUCUUCUGAAGugugacgugaCUUCCAAGAUGAAACCGUUUUGGUUCUCUGAUUUCAUUCUGGCCUUUGU
((((..(.(((((.(((((((((..(((.(((((((.(((.((((..((((..........)))).))))..)))))))))).)))..)))))))))))))..).)))))
--------------------------------GUGGGUUUUUCUUCUGAA------------------------------------------------------------	82	0.0005

Mn54	chr9	+	31692795	
AGGCUUGGUUUGCCGACUGCGGAGUUUCAACAUGAUGAACGGAGCAGAGAUGucgCAUCAUGGAGGAUGUACUGUCAUUAAAUGCCAAUUCAUGUUUGCAAAUCAAACAU
(.(.(((((((((.((.((.(((((((.(..((((((.(((...(.(.((((...)))).).)....))).).)))))).)).))...))).)).))))))))))).).)
---------------------------------------------------------UCAUGGAGGAUGUACUGUCAUUAAA----------------------------	49	0.0149

Mn55	chr9	-	25195424	
AUUUUUGCCUAGGUAUAUCUUUAUCAGUACGUCCGGuaaucacacgUAGCGCCGCUGGUGUAGUGGUAUCAUGCAAGAUU
(.((((((.(.(..((((((((((((((..((.(.(..........).).)).))))))).)).))))))).)))))).)
--------------------------------------------------GCCGCUGGUGUAGUGGUAUCAUGCA-----	79	0.0071

Mn56	chr9	-	30833602	
GCUUGGCUGAAGUGUUUUGUAGCGCAUUAGAGGACUCUUAACCUGAUcaugauacuuGCAGGAAUUGUGAUGGACUCUGGUGACGGUGUCAGCCACACUGUGCCCAUCU
(..(((.((.(((((((.(((.((((((((((..(((.(((((((.(..........)))))..))).)).)..)))))))).)).))).))..))))).)).)))..)
------------------------------------------------------------GGAAUUGUGAUGGACUCUGGUGACG------------------------	27	0.0054

Mn57	chrM	+	46	
AACCUUAGAUUGGUUUCGCAAGCACAAAAGUUUGGUCCUGACUUUUCUaucaacucuaGCUAAACUUACACAUGCAAGUAUCCGCAGUCCCGUGAGAAUGCCCUACAGUU
(((..(((..((.((((((..((.(..(.(((((((..(((.(((..(..........)..))).)))...)).))))).)..)..).)..)))))).))..)))..)))
----------------------------------------------------------GCUAAACUUACACAUGCAAGUAUCC---------------------------	19	0.01

Mn58	chrM	+	173	
GAGCUGGUAUCAGGCACAAUAUAAUGCCCAUAACACCUUGCUUAGCCACacccccaaGGGAACUCAGCAGUGAUAGACAUUAAGCAAUAAGUGAAAACUUGACUU
(((.((((.(((...(...(.(((((.(..((.(((..((((.((((.(........)))..)).))))))).))).))))).)...)...))).)..))).)))
-----------------------------------CCUUGCUUAGCCACACCC----------------------------------------------------	20	0.0171
----------------------------------------------------------GGAACUCAGCAGUGAUAGACAUUAA----------------------	23	0.0052

Mn59	chrM	+	334	
GUUCAAGCUGAUAGAUAACGGCGUAAAGAGUGGUUAAUUUAAAAGAGAAGCUAaagUGGAAUGUUUUCAAAGCUGUUAUACGCACCCGAAAAUAAGAAGACCAAGAAC
((((..(((..(.(.(..(((.((...(.((((.((.(((..((((.(..(((...)))..).))))..))).)))))).)..)))))..).).)..))..)..))))
-------------------------------------------------------GUGGAAUGUUUUCAAAGCUGUUAUA----------------------------	22	0.0106

Mn60	chrM	+	442	
GAAAGUAACUUUAACUUUAUGAAUCCACGAAAACUAUGAAACAAACUGGgauuagauaccCCACUAUGCAUAGCUGUAAACUUUGAUGAACUGUUACAUUAUCAUUC
(((.((((.(.(((((((((((((..(((....((((....((.(.(((...........))).).)).)))).)))..).))).)))))..)))).)))).).)))
----------------------AUCCACGAAAACUAUGAAACAAACU------------------------------------------------------------	15	0.0178

Mn61	chrM	+	2806	
CAGAGGUUCAACUCCUCUCCUUAACUAUGCUUUCAAAAAUCCUAAGCUAUcuuaucaacccAUUAGUCAUUAUGAUUUUCGUCUUGCUGGCAGUAGCUCUAUUGACCUUG
(((.(((.(((.....((.(((.(.((.(....(.((((((.((((((((...........)).)))..))).)))))).).).)).).).)).)).....)))))))))
--------------------------AUGCUUUCAAAAAUCCUAAGCUAUC-----------------------------------------------------------	21	0.0052

Mn62	chrM	+	2920	
AGCGCAAGGUAUUGAGCUAUAUACAACUCCGUAAGGGCCCAAauguaguaggccccUACGGCCUCCUUCAACCCUUCGCUGAUGGCUUAAAGCUUUUUACU
((.(.(((((.(((((((((.(((((......(((((((..(..............)..)))..))))......)).).))))))))))).))))).).))
------------------------------------------------------------GCCUCCUUCAACCCUUCGC----------------------	26	0.0054

Mn63	chrM	+	5014	
UUCUACUCCUGCCUAUCUCCCCCGCCAUCUUAUCCUUAACCCUUCCCUUGUUUuagAGACUUAGGAUAGCAUUAAGACCAAGGGCCUUCAAAGCCCUAAGCAAGAGUGAA
(((.((((.(((.((.((.....(.(.((((...(((((..(((((...((((...))))...))).))..)))))...))))).).....))...)).))).)))))))
------------------------------------------------------AGAGACUUAGGAUAGCAUUAAGACC-------------------------------	77	0.0028

Mn64	chrM	+	6870	
CUGAGAAGCGUUUGCAGCUAAGCGUGAAGUUCUGUCAGUCGAACUAACagccacaaauGUGGAAUGACUACACGGAUGCCCUCCCCCCUACCACACAUUUGAAG
((..((((.((.((..(...((.(((...((((((.(((((..((.((..........))))..)))))))).)))))).))...)..))..)).).)))..))
------------------------------------------------------------GGAAUGACUACACGGAUGCCCUCCC-------------------	38	0.0093

Mn65	chrM	+	8728	
CGUAUUUGUACUUUUAUUAAGUCUUUAUUUACAAGAAAACGUCUAAUGGCccaucaaGCACAUGCAUAUCAUAUAGUUGACCCAAGCCCUUGACCCCUUACAGGUGCAG
((((((((((......(((((..(((.((.((.(.(..(.((.(.(((((.......)).)))).)).)..).).)).))...)))..))))).....))))))))).)
-------------------------------------------------------AAGCACAUGCAUAUCAUAUAGUUGA-----------------------------	23	0.0158
--------------------------------------------------------AGCACAUGCAUAUCAUAUAGUUGAC----------------------------	36	0.0028

Mn66	chr10	+	5031819	
CUAGAGGAGCUCUGGUCAGGCCUUGACGGGACCGAGGAGGCCaaccggccgaGGCAACCACUGAUUGCCUCAGCGGAGACCCCGACCCGUUAG
((((.((.(.(..((((...((((((.(((.(.(.((..(((..........)))..)).).).)).).)))).)).))))..).))).))))
-------------------------------------------------------AACCACUGAUUGCCUCAGCGGAGAC-------------	13	0.0142
------------------------------------------------------------CUGAUUGCCUCAGCGGAGACCCCGA--------	19	0.0028

Mn67	chr10	+	5823420	
AGGCCAACCGGCCGAGGCAACCACUGAUUGCCUCAGCGGAGACCccuuacacaaauaaGGUAAUUUUUCUGAAGAGAAAGGAAGGAGGUUUAGAUGUUUUU
(((..(((..(.(.((((..((.((..((.(.((((.(((((((..............)))..)))).)))).).))..))..))..)))).).)))))))
------------------AACCACUGAUUGCCUCAGCGGAGAC----------------------------------------------------------	13	0.0013

Mn68	chr10	+	8219479	
CUCACCAGCUGUAACAGCAUCUCCAUAUGGAAagacucaggcUUCCAGUGGAGCUGCUGUUAUUUGUGGCGGG
(((.((((.((((.(((...((((((.(((((..........)))))))))))))).)).)).)..))).)))
---------UGUAACAGCAUCUCCAUAUG--------------------------------------------	114	0.0003

Mn69	chr10	-	16202266	
GGGAUCGUUAUGUCAGGCUCGACGCGUGGAUGCAAAAGCAGGAACACAGAgguacguugaaUCAAGGUUUCUCUAUCUUUCCUUUAAUCUCGAAGUACAAAGAAUGC
(.(.((.((.(((...((((((.(..((((.(.(((.(.((((((...((...........))...)))))).).).)).).)))).).)))).))))))))).).)
------------------------------UGCAAAAGCAGGAACACAGAG--------------------------------------------------------	42	0.0048

Mn70	chr11	+	1483386	
GAAUUUGUCCGUGAACAAUCUUCACAGCUUUGAUCUCUUCCAGCACAAAAUCAAGuguCUUCCUCAAGUCCUCAUAUUCCUCAGACACUGGGUAUCUUCUCGGCAUGUUU
((((.((.(((.(((..((.((((..(.(((((....(...((.((...(..(((...)))..)...)).))...)....))))))..)))).)).))).))))).))))
------------------------------------------------------------UCCUCAAGUCCUCAUAUUCCUCAGA-------------------------	20	0.014

Mn71	chr11	+	6982854	
GUAGAAUUGUUCUUUUUAUGGGAUGGACAGUGGGUGAGGCACGacagauuaCAGUAAAACAGUCAAACUGCUACCACAAUAGCGUUGAACUUCUGU
((((((..((((.(.(((((.(.(((.((((((.((....(((........).))....)).)))..)))))).).).)))).)..))))))))))
-------------------------------------------------UACAGUAAAACAGUCAAACUGCUAC----------------------	33	0.0086

Mn72	chr11	+	14170758	
GGAUUCCCUCCGUGGCGGCGGGUUGAGCUGAGUCCUUCUGAUCGAGGCUGGGUgggAUCCACUUGUGGGACCCCCCGCCUGGCCUUGACCGUCCCCCGCCGGGGGCAUUU
((((.(((((.((((.((..((((((((((.((........(((.((.(((((...))))).)).)))........)).)))).))))))..)).)))).))))).))))
---------------------------------------------------------UCCACUUGUGGGACCCCCCGCCU------------------------------	217	0.0105
----------------------------------------------------------CCACUUGUGGGACCCCCCGCC-------------------------------	1771	0.0063

Mn73	chr11	+	26298151	
ACGUCCUCCAUCACAGUCUGGUUCGCUGCGGCCACGGCcagagacaagGCCAAGCUGCAGCGUGUCAUCCACUCAGCAGAGAAGGU
((.(.(((..((..(((.((((.((((((((.(..(((..........)))..))))))))).))))...)))..).)))).).))
-CGUCCUCCAUCACAGUCUGGUUCGC------------------------------------------------------------	21	0.0003

Mn74	chr11	-	7345603	
GGCAAUUGCAUAUGAGCAGGCAGAUUCCCCAGGCCUUUGGGUGCGCUCAUagaaGUCAGCUAAUGGAUCCAAGGAGCCCUGGGGAUCACCAUAUUCCGCCCGCAGUUCCU
((.((((((...((((.(.(..(((((((..((((((.((((.((((.((....)).)))....).)))))))..)))..)))))))..).).)).))...)))))).))
-------------------------------------------------------UCAGCUAAUGGAUCCAAGGAGCCCU------------------------------	22	0.001

Mn75	chr11	-	8080964	
GUGCUGGUUUCUGGGCACUGAUUCGACCAUGGAGGCCAUUUUGAGACAgaaUUCUACAAACUGUUCUGGUUGACACAGGGACUUGAGUUGACCAGGC
((.(((((((.(((((.(((..(((((((.((.((...(((..(((.(...))))..))))).)).)))))))..))).).)))).)..))))))))
---------------------------------------------------UUCUACAAACUGUUCUGGUUGACAC---------------------	22	0.0037

Mn76	chr11	-	17638958	
ACACUAGAACUGCAACAGAGGUUGAACUUUUGGCUGUGAUGACAAACUUgcccucacugAAAAUAGUUCUGAUUGAGACUUUUCUUUCUGAGCCAAAGUUCUGCUU
(.(.(((((((((..((((((..(((.((((((.((.(..(((.(..((..........))..).)))))).)))))).)))..)))))).))...))))))).))
------------------------------UGGCUGUGAUGACAAACUUGC-------------------------------------------------------	170	0.0161

Mn77	chr12	+	23697053	
CGCUCGAAUGACUUCAUGACUACAGACGUGAGUGCCACAGgccuguagucaUUGAGGCCAGUUAUGCGGGGCUUCUUGGGGACAGGGACGAUG
((.(((..((.(((((.((.(.(.(.(((((.((((.(((...........))).))).).)))))).).).)).).)))).))....)))))
--------UGACUUCAUGACUACAGACGUGAGU------------------------------------------------------------	26	0.0155

Mn78	chr12	+	24793497	
CAGCUUCUUCAGGGAUUUCUCAAAACGUGCAUCAGCACUUACacauucagauGCACUUCCUGAUUUCUCUUUUCUGAGAGCCACAGACAUACUUG
(((.(...((.(((..(((((((((.(.(.(((((.(..(.(..........).)..).))))).).).)))..)))))))).).))...).)))
---------------------------------------------------------UCCUGAUUUCUCUUUUCUGAGAG---------------	39	0.0026
---------------------------------------------------------UCCUGAUUUCUCUUUUCUGAGAGCC-------------	92	0.0054

Mn79	chr12	-	12312893	
CGAAGAAGUUUGGAUGUGGGUAUAUACAAAAAGCACACGGUUACGAAUGUAGccauCAGGGGGUAUAGCUCAGUGGUAGAGCAUUUGACUGCAGAUCAAGAGGUCUCCG
((.(((..(((.(((((((.((.((.(....(.(((..(((((.(..(.(.(....).).)..).)))))..))).)...).)).)).))))..))).)))..))).))
----------------------------------------------------------GGGGGUAUAGCUCAGUGGUAGAGCA--------------------------	12133	0.018

Mn80	chr12	-	14027700	
UCUGUGGGAGGGCGAUGAAGACAACGCAGAUUUGAGCAGAUCCUUGAcaccaccuaccacaUCAGAGUGGAUCUCUGCCUAACAUCUACAGCUCCCUCUCCCUCAGCAAA
(.(((.((.(((.((.(.((.(...(.(((((((.((((((((((((..............))))...)))))..))).))).)))).).))).).))))).)).))).)
--------------------------------UGAGCAGAUCCUUGACACC-----------------------------------------------------------	21	0.0057
--------------------------------UGAGCAGAUCCUUGACACCAC---------------------------------------------------------	137	0.0123

Mn81	chr12	-	18838233	
UGAGUGCGCGGCAACAGUGGUUCUAAAGCAUCGUAUGAAUUUUCGUCUGCAaacUCAACGAUCAGGUUUUUGUGUAGUGCACUCAUGGGAUCGUUUACGUACAACACACG
((.(((.(((..(((...((((((((.((((.(((((((.(((.(((((.(...)))..))).))).))).)))).))))..)..))))))))))..)))....))).))
------------------------------------------------------UCAACGAUCAGGUUUUUGUGUAGUG-------------------------------	24	0.0098

Mn82	chr13	+	13102950	
GCUUUUGUUGUGGGGGUAUAGCUCAGUGGUAGAGCAUUUGACUgcagaucaagaGGUCCCCAGUUCAACUCUGGGUGCCCCCUGCUCACUUUAAAC
(.(((.(..(((((((..(.((((((.(((.((((....((((...........))))....)))).))))))))))..))))...)))..)))))
-----------GGGGGUAUAGCUCAGUGGUAGAGCA------------------------------------------------------------	12133	0.0171

Mn83	chr13	+	17166411	
GCGAAGCUACCAUCUGCCUCUAAGUCAGAAUCCCGCCUAGACGUGACGAUACccuagcacugcGGAACUUCAGGAUAGCUAGCUCUGGCCGAAGCAGAGAGCCAUUCGU
((((((.(.(..(((((.((...((((((...(.(.((.(.(.(((.(.(.(...........).).).))).).))).).).)))))).)).)))))).).).)))))
-------------------------------CCCGCCUAGACGUGACGAUACCCUA-----------------------------------------------------	1180	0.0046
---------------------------------CGCCUAGACGUGACGAUACCCUA-----------------------------------------------------	89	0.0044
------------------------------------CUAGACGUGACGAUACCC-------------------------------------------------------	41	0.0024

Mn84	chr13	+	17166557	
CUCCCAUUGCGCACUGUAUGUUUGUGGAGAACCUGGUGCUAAAUCACUUGUAGAugaUCUGAUUCUUUGUAAUAUGUUUCUUACAAAUUAUUCGUCUUUAGGAAG
((.((..((.(.((.(.((((((((.((((((.((.((.((((..(.(..((((...))))).).)))))).)).)).))))))))).)))).)).).)))).))
-----------------------------AACCUGGUGCUAAAUCACUUGUAGA---------------------------------------------------	30	0.014
-----------------------------------GUGCUAAAUCACUUGUAG----------------------------------------------------	94	0.0022

Mn85	chr13	+	30349012	
ACAUUUUCUAAUUUGCCUUAGAAGAUUUAUACAGCUCUCUGGCAGGCGACUacaaAGACAAAGUAAUUCCACAUAAUUAUAAUUUGAAGUUUGUAAUACAGACCAAAUAU
(.(((((((.(((((.(((.(((...((((..((.(.(.(((.(((((.((....)).)...))..))))).).).))))))))).))).).).)))..)))..)))).)
-------------------------------------------------------AGACAAAGUAAUUCCACA-------------------------------------	86	0.0044

Mn86	chr13	-	3856700	
UGCACUUUGUGGAAACCGUCCAGGCUGUUGCUUCCACAAAGUCCUUUGUAgaaaggaacaUCCACACCGUUGAUGGUGGUAACACCCUGUACAUGCACAAGUCCGGUGGA
(.(((((((((.(....((.((((.(((((((.((((..(((..(.((.(..........).)).)..)))).))).))))))).)))).)).).)))))....)))).)
------------------------------------------------------------UCCACACCGUUGAUGGUGGUA-----------------------------	105	0.0057

Mn87	chr13	-	16029165	
UGCAAAAGCCAAGCCUCAUUUCUGCCUAGUGAUUGGACAGaugcuccaaaccagcgCUGUUCAGCUACGCAGAAAUGAGUACACAGAUGUUUA
((.((.(.(...(.(((((((((((.(((...((((((((................))))))))))).)))))))))))..)...).).))))
----------------------------------------------------------GUUCAGCUACGCAGAAAUGAGUACA----------	30	0.0007

Mn88	chr13	-	21201854	
UGGCGUGAAUCUUAGCUCCUCCUCGUUAGUAUAGUGGUCAGUAUCCCCGCCUgucACGCGGGAGACCGGGGUUCAAUUCCCCGACGGGGAGAAAAUUAUUCUUUUGCAA
(.(((.(((...(((.(.(((((((((.(...(.(((((.((.(((.(((.(...).)))))).)).))...))).)...).)))))))))..).)))...)))))).)
--------------------------------AGUGGUCAGUAUCCCCGCC----------------------------------------------------------	22	0.0049
-------------------------------------------------------ACGCGGGAGACCGGGGUUCAA---------------------------------	2251	0.0003

Mn89	chr13	-	21202737	
GGUGCUAUAGCAUUUUAGCUAGCAGUGCUGGCGUGAAUCUUAGCUCCUccucguuaguauAGUGGUCAGUAUCCCCGCCUGUCACGCGGGGGCCAGCCGUAUAUACC
(((..((((...((((..((.((.((((.((((.(.((.((.(((.((............)).))).)).)).).)))).)).)))).))))..))...)))).)))
------------------------------------------------------------AGUGGUCAGUAUCCCCGCC----------------------------	22	0.0165

Mn90	chr13	-	21203397	
UAAGUCAGUCGCGUGCUAUAGCAUUUUAGCUAGCAGUGUUGGCAAUUAgccuagcuccUCCUCGUUAGUAUAGUGGUCAGUAUCCCCGCCUGUCACGCGGGAGACCGG
(..(((..(((((((.(((.(.((.((.(((.((.((((((((.(..(..........)..).)))))))).))))).)).)).)..)..)).)))))))..)))..)
----------------------------------------------------------UCCUCGUUAGUAUAGUGGUCAGU---------------------------	219	0.0051

Mn91	chr13	-	21203542	
UAGUGGUCAGUAUCCCCGCCUGUCACGCGGGAGACCGGGGUUCUAAUCCCCgacGGGGAGAAUCUUUUACUUUUGCAAUGGCGAUAUAGGACCUGUAUAUUCA
(((((..(((..((...(.(.((((.(((((((...((((((((..((((....))))))))))))...)))))))..))))).)...))..)))..)))).)
UCACGCGGGAGACCGGGGUUCAA---------------------------------------------------------------------------------	394	0.001
UCACGCGGGAGACCGGGGUUCAAUU-------------------------------------------------------------------------------	174	0.0007
GGGAGACCGGGGUUCAAUUCCCCGA-------------------------------------------------------------------------------	2052	0.0003

Mn92	chr13	-	27491223	
GGCUGAGGCUGGAGGAUGGUUGGAGCUCAGGAGCUCUGAGCUGCAGUGGACUgugcugaucgGGUGUCCGCACUCAGUUCGGUAUCGAUAUGGUCUUUCUGGGGGAGCC
((((....(.(((((((((((((.(((..(((...(((((.(((.(.(.(((..........))).).))))))))))))))).))))).)).)))))).)....))))
-------------------------------AGCUCUGAGCUGCAGUGGACU---------------------------------------------------------	77	0.0096

Mn93	chr13	-	28801573	
UGAGUCCAGCAAAAUGAAAGGUUUCUGUAGUGUAGUGGUUAUCACGUUCGCUUaacACGCGAAAGGUUCCCAGCUCUAAACUGGGCAGAAGCAUGUGUUUACUUCUUA
((((...((..(((((.(.(.((((((((((.(((.(((((.(.(.(((((.(...).))))).)).)...))))))).)))..)))))))).).)))))..))))))
--------------------------GUAGUGUAGUGGUUAUCACGUUCGC---------------------------------------------------------	38	0.0044

Mn94	chr13	-	31014038	
UGUGCUCUGCAUGUUUGUGGAGAACCUGGUGCUAAAUCAcuuuuagacgaccUGAUUCUGGGUCAGAGUUUCGUGUGUAGCAGAGCAG
(.((((((((.(((.((((..(((((((((.((((((((.............))))).)))))))).)))))))).))))))))))))
------CUGCAUGUUUGUGGAGAACC--------------------------------------------------------------	135	0.0157
--------GCAUGUUUGUGGAGAACCUGG-----------------------------------------------------------	126	0.0003

Mn95	chr13	-	31014152	
CAGAAUCCCGCCUAGACGUGACGAUACCCUAGCGCUGCGGAACUUCGGUUggcccgggauAGCCGGUGCGUCCGGUGCGGAGAGCCUUUCGUGACGGGGCUGGGGUGCGG
(.(.(((((((((...(((.((((.(((.(.((((((.((..(.((((((..........)))))).)..)))))))).).).)..).)))).)))))).)))))).).)
---------------------------------GCUGCGGAACUUCGGUUG-----------------------------------------------------------	104	0.0096

Mn96	chr13	-	31014222	
CUGAGGAGUCAAUGGUGCAAAGCUACCAUCUGUGGGAUUAUGACUgaacgccucuaAGUCAGAAUCCCGCCUAGACGUGACGAUACCCUAGCGCUGCGG
(((.((.((.(..(((((...(.(((..(((((((((((.(((((...........))))).)))))))..)))).))).)).)))).).)).)).)))
------------------------------------------------------------AGAAUCCCGCCUAGACGUGACG-----------------	36	0.0082

Mn97	chr14	+	1032588	
UGCCAAAUGCGGAAGUCAACGAUAUGGUCACUCACCGAAcgguuacgcugcUUGAGGCUGAGUAACCGCCGGGUCGCUUCUUCCUGUUUGCG
(((.(((((.(((((..(.((((.((((.(((((((.((............))..)).))))).)))...).)))).).)))))))))))))
-------UGCGGAAGUCAACGAUAUGGUCACU------------------------------------------------------------	33	0.0093

Mn98	chr14	+	24881670	
UAGUUUCUCUGACCUGGACAUGUUAUUAUCUCAAAAACAUCAUCGUUUagauaagcguAGGUUCCAUAGUGUAGCGGUUAUCACGUCUGCUUUACACGCAGAAGGUCCUG
((((((((.((...(((((((((.((.(((.(....((((.((.((((..........))))...)).)))).).))).)).))))..).))))..)).)))))...)))
-----------------------------------------------------------GGUUCCAUAGUGUAGCGG---------------------------------	287	0.0019

Mn99	chr14	+	24892107	
UCGGACUGGAGAUUGACUUGAGGACGUGUUCAGGCUGGCUGCCUAUGuguuuccguagUGUAGUGGUUAUCACGUUCGCCUAACACGCGAAAGGUCCCCGGUUCGA
((((((((((..(((.(.(((((.((.(((..((.((((((.(((((...........)))))))))))))).)).)))))..)).))))....)))..)))))))
--------------------------------------------------UUCCGUAGUGUAGUGGUUAU------------------------------------	114	0.0055
---------------------------------------------------UCCGUAGUGUAGUGGUUAUCACGUU------------------------------	58	0.0161

Mn100	chr14	+	32808108	
GAGCAUUAAGCUCCAGGUUGUUAGCGCUGCACUAUGACACCAGCCUGGCUAuuucacuccUGUAGGCCGACUCAUCUCCGUCAGAGAUGAGGCCGAUGAGUGUGGUGUC
((.(((((.((((.(((((.(((.(.(((.((.((((...(.(((((..((.........))))))).)..))))....))))).).)))))))..))))).)))))))
--------------------------CUGCACUAUGACACCAGCCUGGCUA----------------------------------------------------------	72	0.0053

Mn101	chr14	-	2940614	
GUCCUCCCAGAGCCAUAGGUCCUGGUCCAGGGGGUCCAGGAAGGACCUAUgccggaGAACGUCCUCCUCCAUCCAGGAAACAGGGGAGGACUCAGAAUGGGGGCGGC
((((((((((((.(.(...(((((.(((.(((((...(((.(((((.(.(......).).)))))))))).))).)))..))))).).).)))....)))))).)))
-------------------------UCCAGGGGGUCCAGGAAGGACCUAU---------------------------------------------------------	41	0.0079

Mn102	chr14	-	9695243	
GCAGCUCCCAUAUGGUCUAGCGGUUAGGAUUCCUgguuuucacccAGGCGGCCCGGGUUCGACUCCCGGUAUGGGAACGACUGU
(((((((((((((((..(.(.((((.((.(((((...........))).)).)).))))).)..))..))))))))..).))))
----------------------------------------------------------UCGACUCCCGGUAUGGGAACG-----	41	0.0005

Mn103	chr14	-	24892698	
AUCAAGAACUACUACGAGGAGUGACUAGUUAACGUUUUUAUGAUACCUGccuauguguuUCCGUAGUGUAGUGGUUAUCACGUUCGCCUCACACGCGAAAGGUCCCCGGU
(((..(.(((..(.((.(((((((.(.(((((..((.(((((.(((..(..........)..))).))))).)))))..))).))).))).).))..)..))).)..)))
------------------------------------------------------GUGUUUCCGUAGUGUAGUGGUUAUC-------------------------------	46	0.0044

Mn104	chr14	-	33330670	
GUACCUGAAGAUAGCAGACAACAACUGUGCAGACACCCACUuggccuucuucAGUGACGCUGUGAACGUUUAUGGCUUUCCUCUGAGGUAU
((((((..(((..(.((.((..((((.(((((.(...((((...........))))..)))))).).)))..)).)).)..))).))))))
------GAAGAUAGCAGACAACAACUGUGCA------------------------------------------------------------	32	0.0037

Mn105	chr15	+	15990717	
UUCACAGGUGUAUGUGGUGAAUGCACAAAUGAAUGUUCCACCUUCUGaccagccaguuCAAAAGUGAGUGGGAUGGUCUUUUGCAGGUUUUGAGGUGUCCCAGAGAA
(((.(.((.((((.(.(.((((((..(((.((.(((((((((((.((...........)).)))...)))))))).)).))))))..)))).).)))).)).).)))
----------------------GCACAAAUGAAUGUUCCACCUUCUG------------------------------------------------------------	26	0.0095

Mn106	chr15	-	4989153	
CAAAAUCCAUCGGGGCUGCUCCUCCGGGGGUGCCCCGACCGCUUUGGUCACUcuaGAUAACCUGGAGCCGAUCGCUGGCCCCCCGUGGCGGCGACGUCUAUUUCG
(.((((..(..((.(.((((.((.((((((.(((.(((.(((((((((.(.(...).).))).))))).).)))..))))))))).)).)))).).))))))).)
-------------------------------------------------------GAUAACCUGGAGCCGAUCG-------------------------------	51	0.0111

Mn107	chr15	-	5033614	
ACGCUGGGUUGCUGUCUCGUCAUCCCCAUGCAUACAUUAACACGAAGcacacacgacgccaaCAUUAGCGUUGGUUUGUUUACCCGGAAGUAACCCGGUAACCCGGAAGU
((.(((((((((((..(.(.(.(((...((.(((.((((((.(((.(...............).)).).)))))).))).))...))).)).)..)))))))))))..))
-------------------------------------UAACACGAAGCACACACG-------------------------------------------------------	136	0.0054
-------------------------------------UAACACGAAGCACACACGACGCC--------------------------------------------------	261	0.0044

Mn108	chr15	-	16989365	
GAAUGGAUGAACGAGAUUCCCACUCUCCCUACCUCCUAUCUAGCGAAACCACagccaaGGGAAUGGGCUUGGCAGAAUCAGGAGGGAAAGAAGACCCUGUUGAACCAUC
((.(((.(.((((.(.((..(..((((((((..(.((.((.(((..(..(.(......).)..)..))).)).)).)).))).))))..)..)).).)))).).)))))
--------------------------------CUCCUAUCUAGCGAAACCACA--------------------------------------------------------	88	0.0101

Mn109	chr15	-	21636606	
UGACGGUAAAGCUCAGUGUCCGUCAGCGCAGAGAUUUUGUCAGUGAgauuuugucugUCAGUGAUGAGACAUCAUGCACCACGCUGAACUUGUGAUGGACA
((.(.((.(.(...(((.(((((..(.(((((..((((((((.(((...........))).))))))))..)).))).).)))..)))))).).)).).))
-------------------------------------------------------UGUCAGUGAUGAGACAUCAUGCACC---------------------	256	0.0153

Mn110	chr15	-	29315591	
AGUAGUGGGAUCGCGCCUGUGAAUAGACACUGCAGUGCAGCCUGAGUAAUACAGCGagaCCCGUCUUUUUAUGUUCCCAUCAUACUUUUAUUAAACUCACGCGCCCAGUU
(((..(((...((((...((.((((((.(.((..(((.(((.((((.((.((.(.(...).))).)))))).))).).))..)).))))))).).)...)))).))))))
----------------------------------GUGCAGCCUGAGUAAUACAG--------------------------------------------------------	185	0.0003
----------------------------------GUGCAGCCUGAGUAAUACAGCGAG----------------------------------------------------	137	0.0082
----------------------------------GUGCAGCCUGAGUAAUACAGCGAGA---------------------------------------------------	6801	0.0037

Mn111	chr15	-	29574551	
GCUCCACUGAGACCUGCACGGAGAGACUUCCAUCAGGCAACGCAAGGUAccaacccagcaccUAACCAGCGAGCGGCGGGUAAGGACCUUGUGUGUUUCUAUUGCCAGC
(((.((.((((((..((((((.(...(((((.((..((..(((..(.((.............)).)..))).)))).))..)))..).)))))))))).)).))..)))
----------------------------UCCAUCAGGCAACGCAAGGUACCAA--------------------------------------------------------	18	0.0022

Mn112	chr16	+	3874736	
GGGUGAAGGGGCCGCUGGGAGCAGGCAGGAGUCUGGUGCAGGCagcgcuuaaaggGCUCUGCUCCACACAACCCUUCGCCUACGGCCAUACCAC
((((...(.(((((.((((.(.(((..(..((.(((.((((((............))).))).))).))..)))).).))))))))).)))).)
------------------------------------------------------------GCUCCACACAACCCUUCGCCU-------------	39	0.0039

Mn113	chr16	+	5367820	
GCCGCUGGACCAAGCUCAGCCGCAGUGAGUAGCCCAAGGUUGGAUCUGCCAACaccaGCUGCAACGUCCCGUCGACGGCAUCCAGUGGCACAGGAGGACUCCAGCUGGU
(((((((((((...((..(((((..((.((.(((...(((.((((.(..((.(....).))..).)))).)))...))))).)))))))..))..))..)))))).)))
-----------------------------UAGCCCAAGGUUGGAUCUGCCAACA-------------------------------------------------------	11	0.0105

Mn114	chr16	+	5368082	
AGUGGGCAUGUCGCCUGGUGCCACUGCUGUCCGGaaaggcguuggaggcCUACACAGCAAUGGACGAGCAGCAAGCCCACAUCUA
(((((((.(((.(.((.((.(((.((((((..((...............))..)))))).))))).))).))).)))))).)...
------------------------------------------------------------UGGACGAGCAGCAAGCCCACAUCUA	29	0.0136

Mn115	chr16	+	19254632	
CCCUGUCUUCGCAGAGCUCAGAGGCUGUGUGACUCGUCUGAGAGUAAGGcugcauucuuCCCCUCUGAGCCGUGGCCCCUGUCUUCGCAGAGCUCAGAGGCUGUGCGG
((.(((..((.(.((((((.((((.((.(.(.(.((.((.((((...((..........)).)))).)).)).).).).)).))))...)))))).).))..))).))
-------------------------UGUGUGACUCGUCUGAGAGUAAGGC----------------------------------------------------------	16	0.0016

Mn116	chr16	+	21205513	
AAAUUGAGUUUUGUAAAUUUGUACAAGUCUAUAGUUUCUGAGGAGCCUUGUcccaACAGUGUGUUGUAUUCCAAUUAGGCUUUGACAUUGACAUUGGCCACAGUUU
((((((.(.(((((.((..(((.((((.((.(((((..((.((.((.((((....)))).)).)).))....))))))).))))))))).)))..)).).))))))
--------------------------------------------------------CAGUGUGUUGUAUUCCAAUUA-----------------------------	177	0.0074

Mn117	chr16	-	3372779	
CAAUCAGGGUUGGGCCUGGUUAGUACCUGGAUGGGAAUACCAGGUGcuguaaguuuucUAUCUUUUCCUCCCAACCAGUAAAGGGUGUUCUUCCAAAAUCUGCGUG
((..((((.(((((..((.((..(((.(((.(((((..(..(((((............)))))..)..))))).))))))..)).))..))..)))..))))..))
---------------------------------GGAAUACCAGGUGCUGUAAG-----------------------------------------------------	327	0.0111

Mn118	chr16	-	6655021	
GGUCGAUUUAGAAUUACGCAGUUCAUGCAUAGAUUUCUCGCGGGGCGGUGUCcggcacugugcaGAAGGUGGGCUGGGUACGGCGGGCACGGAUGUGAAUCUGGACACGC
(((.(.(((((.(((.(((.((((.(((.(.(.(.(.((.(((..((.(.((............)).).))..))))).).).).)))).)))))))))))))))))).)
------------------------------------CUCGCGGGGCGGUGUCCG--------------------------------------------------------	10393	0.0007

Mn119	chr16	-	23664105	
AUCCAGCUGGAUCCAGGGAGAAGAGAAAACACGACUGGUUCGCCUGAaugugauccaUCGUGAUGCACACUAGCUUAGCAGCCUCCGCUCCCGACUCCCGCACCGU
((...((.(((((..(((((..(((....(..(.(((((((((.(((..........))).).)).).))))).)..)....)))..))))))).))).))...))
-----------------------------------------------------UCCAUCGUGAUGCACACUAGCUUAG----------------------------	35	0.0158

Mn120	chr16	-	26231910	
GAGGCUUUUUAAUGACUUAGGAACAGUUACUGUCGGCCGUAaccacgccaaaUACAGCACAACGAUAAUCAGAACUUUCCAUCAAAGCAUCCAUC
((((..((((.((((...(((..(.((((.(((.(((.(((...........))).)).).))).))))..)..)))).))).))))..))..))
------------------------------------------------------------AACGAUAAUCAGAACUUUCCAUCAA----------	27	0.0005

Mn121	chr17	+	1293253	
AUAUUUUGACAGAUCAGCUGAGUUGUCCUGCAUAGAGCugcaauaccaGUUCAAGUGGAGAUACUGAAGUGGACUCAGAUGAGACCAU
((.(((((.(.((((.(((.((((.(((.((.(.((((..........)))).)))))).).)))..))).)).)).).)))))..))
---------------------------------------------------------GAGAUACUGAAGUGGACUCAGAUGA------	23	0.0005

Mn122	chr17	+	1674103	
GUUGCAGUUAUCAACCCUCAAGAACAGCUGCUGUAguccacucugUAGAAGCGGCUUUGUUUUGGUGGAGCCAAGGACAGUUGU
((.((.(((.(...((((((((((.(((((((.((..........))..))))))).).)))))).)).)...).))).)).))
--UGCAGUUAUCAACCCUCAAGAACAG---------------------------------------------------------	19	0.0013

Mn123	chr17	+	2100267	
AACAUGACGGGGAUGGGGUGCAUUCGGCACCACCACuggaaagggauGUGGUGCGUGCCGGACCACCUCUGGAACAGGAAGG
..(.(..(.(...(((((((..((((((((((((((...........)))))).)))))))).)))).)))...).)..).)
AACAUGACGGGGAUGGGGUGCA------------------------------------------------------------	44	0.0092

Mn124	chr17	+	2464252	
AAUCAGUUAUGGUUCCUUUGAUCGCUCAAACGUUACUUGGAUAACUGUGGcaauucuagagCUAAUACAUGCAAACGAGCGCUGACCCUUGCGGGGAUGCGUAUUUGAUU
((((((.((((((((((.((((((.((...(((...(((..((..(((((...........))).))..)))))))).).).)))...))).)))))).)))).))))))
---------------------------AAACGUUACUUGGAUAACUGUGGCA----------------------------------------------------------	37	0.0039

Mn125	chr17	+	3706820	
UGUUAUUGUGCUUUGGUCACGUCAGGUUAGCGUGGAUGAUGAAAACUGGACCuuaGGUAGGCCUUUUUUGGGCUGUUUUGGCCUAAAGCUUUGGGCUUACCAAUGGUA
((((((((((.(((((..((.(.(((((((.((((.(.(.(((((((..(((...))).))..)))))).).)))).))))))).).).)))))).).)).)))))))
------------------------------CGUGGAUGAUGAAAACUGGACCU-------------------------------------------------------	1263	0.0044

Mn126	chr17	+	9215315	
UCAUCCUCCCCGCUUACAGCACUUGCUGUUUGCGGGAGAUGAGUCAGACCCGGGccaCCCCAGCCACUCAUCCUCCCCGCUUACAGCACUUGCUGUUUGCGGGAGAUGA
(((((.((((.((..((((((..((((((..(((((((((((((..(.(..(((...)))..).)))))))).))).)))..))))))..))))))..)))))))))))
---------------------------------------------------------CCCCAGCCACUCAUCCUCCCCGC-----------------------------	15	0.0149

Mn127	chr17	+	13208932	
GAGCAUUAAGCUCCAGGUUGUUAGCGCUGCACUAUGACACCAGCCUGGCUAuuucacuccUGUAGGCCGACUCAUCUCCGUCAGAGAUGAGGCCGAUGAGUGUGGUGUC
((.(((((.((((.(((((.(((.(.(((.((.((((...(.(((((..((.........))))))).)..))))....))))).).)))))))..))))).)))))))
--------------------------CUGCACUAUGACACCAGCCUGGCUA----------------------------------------------------------	72	0.0007

Mn128	chr17	+	25731419	
GGCAGCCGUCGCACCACAUAUAGAAUGAGGGUGGACAGUcuggcuucuccACCAGUUUGCGUUGGUGGUAUAGUGGUUAGCAUAGCUGCC
((((((.((.(((((((.((((..((.((.((((((.((...........))..)))))).)).))..)))))))))..)))).))))))
----------------------------------------------------------GCGUUGGUGGUAUAGUGG--------------	1853	0.0061
----------------------------------------------------------GCGUUGGUGGUAUAGUGGUUAGCA--------	1044	0.0155
----------------------------------------------------------GCGUUGGUGGUAUAGUGGUUAGCAU-------	9327	0.0184

Mn129	chr17	-	3244921	
GUAAAGUCUCGAUGUUUAUUCAAACCUUCAUGAUGAGCUGCAUGUGAGUCcguGUUUCACCUGAAGCAGAUGAUUAUUCUUUCACUGCACUGAUGGGUUUGAU
((.((((((.(.((.(((.(.(((...(.((.((..(((.((.(((((.(...).))))).)).)))..)).)).)...))).).)).).)).))))))).))
-------------------------CUUCAUGAUGAGCUGCAUGUGAGUC-----------------------------------------------------	65	0.0003

Mn130	chr17	-	4223661	
UCUGGUUUUGGUCAAUGAUGAAAACUCAUGCACCACGCUGAGAACUGAUGUAUcacACAACCCUAACUAUCUGAGACCUGAACACACACUUAUCAUGGUUGUUUUAGA
(((((...(((((.(((((.((...(..((...((.(((.((((.(.(.((.(...).)..).).).).))).)).).))..)).)...))))))))))))..)))))
---------------------------------------------------------CAACCCUAACUAUCUGAGACCU-----------------------------	16	0.0133

Mn131	chr17	-	4223720	
GUCCGGAUCCAGUUCAAGCCAGGUGAGCUUCAUGACCCGAAGagaaccuuuucuggUUUUGGUCAAUGAUGAAAACUCAUGCACCACGCUGAGAACUGAU
(((.((.(((((((...((.((((...(.(((((((.(((((..............)))))))).)))).)...)))..)))...).)))).)).)))))
------------------------------------------------------------GGUCAAUGAUGAAAACUCAUGCAC----------------	279	0.0066

Mn132	chr17	-	5668224	
UUGGACUGGCUCACUCACGGCUUCUGGAGGGAGAGCAGCUUUGUUCUACAGUCUUgauGGGGCUGUGAUGAAGCUGAGCCUCCACCGGGCUGGAAGCUCUUUCCCCAA
((((...((...(((..((((((..((.(((.(..(((((((((..(((((((((...))))))))))))))))))..).))).))))))))..)).).))...))))
-----------------------------------------------------------GGGCUGUGAUGAAGCUGAGCCUCC-------------------------	14	0.0093

Mn133	chr17	-	9052420	
CUUGAGGUGGGGGAGGACCAGACGCUCGAAUGACUUCAUGACUACAGACGUGAGugcCACAGGCCUGUAGUCAUUGAGGCCAGUUAUGCGGGGCUUCUUGGGGACAGG
((((...(.((((((..((.(.((.(.((.((.((((((((((((((.(.((.(...).)).).))))))))).))))).)).))))))))..)))))).)...))))
------------------------------UGACUUCAUGACUACAGACGUGAGU-----------------------------------------------------	26	0.0158

Mn134	chr17	-	14404573	
GAUGAAGUUGUUUUAGUUGUAUAUCAGCCCGGCUAGCUCAGUCGGUAGAGCAUgagACUCUUAAUCUCAGGGUCGUGGGUUCGAGCCCCACGUUGGGCGCUACUUUCUU
((.(((((.((((((((((..(.(.(((((.((..((((.(..(((.(((..(...)..))).))).).)))).))))))).).)..).).)))))).)).))))).))
--------------------------GCCCGGCUAGCUCAGUCGGUAGA------------------------------------------------------------	8419	0.0171
---------------------------CCCGGCUAGCUCAGUCGGUAGAGC----------------------------------------------------------	55	0.0024
---------------------------CCCGGCUAGCUCAGUCGGUAGAGCA---------------------------------------------------------	357	0.0071

Mn135	chr18	+	2095056	
CAAAAAUGUUCUGAACUGGCGGUGUGAGAGUGCCUUUGAGCGGAUGcagucaaugaUUUUAACGACAUCGCGCACGACGUCUGCCAGUCCGAUCGUCUUUG
((((.(((.((.(.((((((((((((.(.(((...(((...((((..........))))...)))...))).).)).)))).))))))).)).))).))))
----------------------UGUGAGAGUGCCUUUGAGC------------------------------------------------------------	65	0.0106

Mn136	chr18	+	6475147	
AUAACUGCUGCUACAUCUGCUGUCUUGUACACAAGUUUCAGGAAUCUGAGCgcugGUUUGUCCCACAAACAUGCGAUACCAGCCUCUAGGGGAGGAGUCGUUU
(.(((.(((.((.(.((((..(.((.((((.((.((((..(((...(((((....))))))))...)))).)).).))).)).)..))))).)).))).))))
---------------------------UACACAAGUUUCAGGAAUCUGAG-----------------------------------------------------	30	0.0016

Mn137	chr18	+	6479448	
GUACACAAGUUUCAGGAAUCUGAGCGCUGGUUUGUcccacaaacauGCGAUACCAGCCUUCAGUAGAGUAGUAGCUUCCACUAC
(((...(((((.(.(...((((((.((((((((((...........)))).)))))).))))).)...).).)))))....)))
-UACACAAGUUUCAGGAAUCUGAG------------------------------------------------------------	30	0.0003

Mn138	chr18	+	6490330	
UUGUACACAAGUUUCAGGAAUCUGAGCGCUGGUUUGUcccacaaacauGCGAUACCAGCCUUCAGCAAAAUAGUAGCUUCCACUACAG
(((((...(((((.(.(...((((((.((((((((((...........)))).)))))).))))).)...).).)))))....)))))
---UACACAAGUUUCAGGAAUCUGAGCG------------------------------------------------------------	41	0.0071

Mn139	chr18	+	6524523	
UUGUACACAAGUUUCAGGAAUCUGAGCGCUGGUUUGUcccacaaacauACGAUACCAGCCUUCAGGGGAGGAGUAGUAUCCUCUACAG
(((((.(.(.(((((.....((((((.((((((((((...........)))).)))))).))))))....)))..)).)..).)))))
---UACACAAGUUUCAGGAAUCUGAGCG------------------------------------------------------------	41	0.0003

Mn140	chr18	+	6547889	
CUGUCUUGUACACAAGUUUCAGGAAUCUGAGCGCUGGUUUGUcccacaaacauGCGAUACCAUCCUUCAGGGGAGUAGUUGCUUCCACUACAG
((((..((.(..((((((((.....((((((.(.((((((((...........)))).)))).).)))))))))))..)))..).))..))))
--------UACACAAGUUUCAGGAAUCUGAGCG------------------------------------------------------------	41	0.0112

Mn141	chr18	+	19018629	
CUUGAGAAAUGUGUUUCUAAAGUGAUUGGUCUCGCUAACCACGAUGAAGAGUUaguGAUGCUUCACCCUGAGCGCGAAGCGUACUUCAGUCAGUGAGUUUCUCCAAAG
((((((((((.((((.((.(((((..((.((.((((...((.(.(((((.(((...))).))))).).)))))).))..))))))).))..)))).)))))))..)))
---------------------------GGUCUCGCUAACCACGAUGAAGAGU--------------------------------------------------------	58	0.018

Mn142	chr18	+	19634164	
AUGGUGACCCACCUGACUCAGUGAAGACUGGAGCAUGGACCCCAGCAUGaucagggaggagCAGUUGGAAGUGUUGUGUGAUGAGCUCUGUAAUCAGGACAGAGGUUUAU
((((..((((.(((((.((((...((..((..((((((((.(((((.((............)))))))..)).))))))..))..))))).).)))))...).)))))))
-----------------------------GGAGCAUGGACCCCAGCAUGAUCAG--------------------------------------------------------	30	0.009

Mn143	chr18	+	22191459	
UGCGGUCCGCCGAAAGGCGAGCUACCGCCUGUCCCAGccccugccucuuggcgccccCUCCGCGGCCCGCGCUGGUCGCCACGGAGGGGGCGCG
((((.(((.(((...((((.((((.(((..(((.(((....................))..).)))..))).)))))))).))).)))..))))
---------CCGAAAGGCGAGCUACCGCCUGUCC------------------------------------------------------------	193	0.0103

Mn144	chr18	+	25352177	
GUAUCAUUGCAUUUGUGAGUGUAUGAAUGCACAAUAAGCUGCUCGcccucagggcUAAUAUAUGUCAGUGUAGUUCAAAUGCCACGUGUGGCCUUCUAC
(((..(((((((..(((.((((.(((((((((.(((.(.((.(.(..........).)))).)))..)))).))))).)))))))))))))..)..)))
------------------------------------------------------------UAUGUCAGUGUAGUUCAAAUGCCAC--------------	19	0.0051

Mn145	chr18	+	25353610	
GCUUCUCGCCCUCAGGGCUAAUAUAUGUCAGUGUAGUUCAAAUGCCACGUguggccuucuACCUGCUGAAAUAUUACCGUGUACUGUCAAUCCUAGAGUGUACAGGU
((((.(.((.(((((((.(.((((((((..(.((((((....((.((.((..........)).)).))..).))))))))))).))).).)))).))).))).))))
-----------------------UAUGUCAGUGUAGUUCAAAUGCCAC-----------------------------------------------------------	19	0.0055

Mn146	chr18	-	1319894	
GUUUCCACCUGAGGUCUAACGACCAGAGACGGCCCAAACCUUCCUUGGauguCUGAGUGACGUGUGGCGGCGCUUGCCGUCCGUCAGGACUUCCACAUGUUUUAAC
(((...((.((((((((.(((((...((.((.((((.((.((.(((((....))))).)).)).))).).)).))...))).)).).))))))...).))...)))
----------------------CCAGAGACGGCCCAAACCUUCCUUG-----------------------------------------------------------	22	0.0016

Mn147	chr18	-	9565008	
GGAGCAGGCUGGAGUGUGGCGCACGCAGCGCUUAAAGGGCUCUGCUCcacacaacccuucGCUUACGGCCAUACCACCCUGAACACGCCCGAUCUCGUCCGAUCU
(((.(.(((.(((.((.((((....(((.(.(...(.((((.((..(.............)..)).)))).)...).))))....)))))).))).))).).)))
------------------------------------------------------------GCUUACGGCCAUACCACCCUGA-----------------------	183	0.0007

Mn148	chr18	-	12519891	
CCCUGGAGAGAUUUCUGGAGAUGUUUGCAGACGUGAUGAGUUCCUAuuaccgccccagucUGAGAAUUCAUGACUGAUUGGUUAACCCCUCUGAUCUUUGUAGGG
(((((.(((((((...((((..(((.((((.(((.((((((((.((..............)).)))))))).)).).))).).)))..))))))))))).)))))
----------------------------AGACGUGAUGAGUUCCUAUUA--------------------------------------------------------	467	0.0054

Mn149	chr18	-	12520251	
CUCCUGAAGCAUUGACGGGUAAAUAAAAUGCCAGCCAAGUUUCUGGgauugugaagaUGAUGUGCUCUGGUGUGCAGUUGGAAGGUUCAGGCCUUUGCUUCAAGGCAG
(((((((((((..(.(((((...(.((.(((..(((((((.(.(.(...........).).).))).))))..))).)).)...))))..).)..)))))).))).))
----------------------------------------------------GAAGAUGAUGUGCUCUGGUGUGCAG-------------------------------	382	0.0133

Mn150	chr18	-	12521460	
CAGGUGUGCAUUUAAAGCAGUUUCAGUGAUGAUUAAACUUAGCUCACuuugaucccauGUGAAACGACACAAACAUCUGAGCAACUGCAUCAGCUAGAACGUCUCG
(((((((.((.((.(.(((((((((..((((.((....((...((((...........))))...))....)))))))))..)))))).).)).).).)))))).)
------------------------------------------------------------GAAACGACACAAACAUCUGAGC------------------------	32	0.0149

Mn151	chr18	-	18735087	
CACUGUUCUGCUAUCUUUAUGAUUGCAGACUGUCUUUGUCAGGUAGCAGcccggcuagcuCAGUCGGUAGAGCAUGAGACUCUUAAUCUCAGGGUCGUGGGUUCGAG
(.(.(.(((((.(((((.(..(((..(((..(((((((((.(.(.((.(...........).)).).).)).)).)))))))).))).).))))).))))).).).)
------------------------------------------------------------CAGUCGGUAGAGCAUGAGACUC-------------------------	24	0.0054

Mn152	chr18	-	18868403	
GAGGCUUUUUAAUGACUUAGGAACAGUUACUGUCGGCCGUAaccacgccaaaUACAGCACAACGAUAAUCAGAACUUUCCAUCAAAGCAUCCAUC
((((..((((.((((...(((..(.((((.(((.(((.(((...........))).)).).))).))))..)..)))).))).))))..))..))
------------------------------------------------------------AACGAUAAUCAGAACUUUCCAUCAA----------	27	0.0024

Mn153	chr18	-	25485877	
CGCUUCGGGAUGUGGGGCUGAAGCAGCACGUCAUUACUGGUACGauuucccuggaCUGCCAGCAUGACGCGUGCUGCUCCUGUCCGACAGUCUCACCG
((.(..(((((((.((((.(((((.((.(((((.(.((((((.(...........))))))).)))))).)))))..))..)))).))).))))).))
--------------------AAGCAGCACGUCAUUACU------------------------------------------------------------	606	0.0003
--------------------AAGCAGCACGUCAUUACUGGU---------------------------------------------------------	674	0.0005

Mn154	chr18	-	27277309	
ACAUCCAUAGUAACUAUCAUGGAGAGUUCAAUAaaaagauucucaacaagaccccUAUCUGUUUCCGUAGUGUAGUGGUUAUCACGU
((.(..(((((.(((((((((((((...(((((......................))).))))))))).).))))).))))).).))
------------------------------------------------------------GUUUCCGUAGUGUAGUGGUUAUC----	283	0.0063
------------------------------------------------------------GUUUCCGUAGUGUAGUGGUUAUCA---	1294	0.0022

Mn155	chr18	-	27379739	
GACCCACCUGACUCAGUGAAGAUUGGAGCAUGGAGCCCAGCAUGAUCAGggaggagcagUUGGAAGUGUUGUGUGAUGAGCUCUGUAAUCAGGACGGAGGUUUAUUAGUU
(((..(..((((((.((...(((((((((.((..((.((((((..((((..........))))..)))))).))..)).)))))..))))...)).)))..))))..)))
-----------------------------------------------------------UUGGAAGUGUUGUGUGAUGAGCUCU--------------------------	41	0.0022

Mn156	chr19	+	22894482	
ACCUUGGGUCCAACAAGGUUGCCAUUGACAGAGCAGUGACCUUCUCCAGAgcugaaaaccUCUCAUGGAGAUUGUUCUUCAAGUUAGUGGCCAGUUUUUCACCAAGU
(.(((.(((..(..(((((((((((((((.(((.(((((.((((...(((..........)))...)))).))))).)))..))))))))).))))))).)))))))
------------------------UUGACAGAGCAGUGACCUUCUCCAG----------------------------------------------------------	30	0.0184

Mn157	chr19	-	6179030	
AUCAACAUCCCAUCACUACAGCCAGCCUUCAGCUCAGUGAACAGAGGUUCAGgcaCUUACUUCCAGAAACAUAAUAUGGACACCACUGCUGGUGUUGUGGCAUCCACGAU
(((...((.((((((((((((...(..(((((.(..(((..(.(.((.(.((...)).).)).).)...)))).).))))..)..))).)))))..)))).))....)))
------------------------------AGCUCAGUGAACAGAGGUUCA-----------------------------------------------------------	70	0.0052

Mn158	chr19	-	15104152	
UGACCAACACAGAGUUUGUAGAGACAAGUAAAACUGGCGUGACGuuuaaacgcaUGCAGCGCCGCUGGUGUAGUGGUAUCAUGCAAGAUUCCCAUUCUUGCG
((..(((.(..(((((((((((.((.((((..(.((((((..((..........))..)))))).)..)))..).)).)).))))).)))..)..).)))))
------------------------------------------------------------GCCGCUGGUGUAGUGGUAUCAUGCA-----------------	79	0.0071

Mn159	chr19	-	19897097	
UCAACAUCCCAACACUACUGCCAGUCUUUAGCUCAGUGAACAGAGGUUCAGgcaCUAACCUCUUAGACACAAAUAUGGACACCACAGCAGGAGCUGCGGCGUCCA
(..((.((.((.(.((.(((...((.((((..(..(((.(.(((((((.((...))))))))))...)))..)..)))).))..)))..)).).)).)).))..)
-----------------------------AGCUCAGUGAACAGAGGUUCAG------------------------------------------------------	256	0.0086

Mn160	chr20	+	4269471	
GGUUGCCGACUCACCAUCCCCAUGCAUACAUUAACACGAAGCACACACGacgccaacauUAGCGUCUGUUUACCCGAAAGUAACCCAGAAGUGGUCAUUUGACACACC
(((((.(((.(.(((((..(..((..(((.((..(..((((((.((.((..........).).)).))))).)..))).)))..).))..))))).).))).)).)))
-------------------------------UAACACGAAGCACACACGA----------------------------------------------------------	64	0.0003

Mn161	chr20	+	9957356	
GCUUUGGUUCGGUUGGUCCGACGGCAGUGGGAUUUAUAAUUGAUUGCCAcagUCACAGAAAACUUCUACGUUGCUUCUCUACCCUCUCACUGCCGACCUUGAC
(.(..(((.(((.((((..((.((.((.(((((.((.((((..(((..(...)..)))..)).)).)).)))...)).)).)).))..))))))))))..).)
-------------------------------------------------CAGUCACAGAAAACUUCUACGUUGC-----------------------------	25	0.0057
---------------------------------------------------GUCACAGAAAACUUCUACGU--------------------------------	38	0.0069

Mn162	chr20	+	9959155	
GUUUAUAAAGCAGCGAGGAGAGAAGAUGUGUUUGGCUGGUCCGAUGGCaguggaaaucgaaaGCAUUUGCAACAGUCUACGUCUCUUCUCUACUCCCUUCACUGCCAAC
((((((.(((..(.(.((((((.((((((((((.((.(((.(..(.(..........).)..).))).)).).)))..)))))).)))))).).).))).).))..)))
---------------------------------GGCUGGUCCGAUGGCAGUGGAAAUC---------------------------------------------------	16037	0.0054
-------------------------------------GGUCCGAUGGCAGUGGAAAUCG--------------------------------------------------	151	0.0133

Mn163	chr20	+	24721845	
GCUAGCGGCAGCUGCAAACAGCAGUGAUCACUCCGUGGCGGACGUCCGacuUCGACCUCAGAUCAGACGAGACGACUGCUGAAUUUAAGUAUAUUACUAAGC
(((((.((.((((..((((((((((..(..((.((((((.((.(((.(...).))).)).).))..))))))..)))))))..))).))).).)).)).)))
--------------------------------------------------UUCGACCUCAGAUCAGACGAGACGA---------------------------	238348	0.0059

Mn164	chr20	-	6567377	
UGACAAACAGUCUUUCAAACUGGCCGAUUUGGGUGGGaaacugcccaaucuagcaacCCUAGCAUAAAACUGAGUUACAGUUGAGCAGUAUUGGGCUA
((.(...((((((((((.((((((((.((((.(((((....................)))).).).))).)).)))..))))))).)).)))).).))
-----------------------------------------------------------UAGCAUAAAACUGAGUUACAGUUGA--------------	69	0.0003

Mn165	chr20	-	11440848	
GAGCAUUAAGCUCCAGGUUGUUAGCGCUGCACUAUGACACCAGCCUGGCUAuuucacuccUGUAGGCCGACUCAUCUCCGUCAGAGAUGAGGCCGAUGAGUGUGGUGUC
((.(((((.((((.(((((.(((.(.(((.((.((((...(.(((((..((.........))))))).)..))))....))))).).)))))))..))))).)))))))
--------------------------CUGCACUAUGACACCAGCCUGGCUA----------------------------------------------------------	72	0.0026

Mn166	chr20	-	16263097	
UUCAUGUUUUUAUCAGACAAGGUGCCUGGUGGUUCCUAGAGUCAgcgUCACAGUGCUGAACUGUAGGUUUUAUUGACAGGCGCAUAUGGA
(((((((((((.((((..((((..(((.(((((((.((..((.(...).))..))..)))))))))))))).)))).))).).)))))))
---------------------GUGCCUGGUGGUUCCUAGAGUCAGC--------------------------------------------	29	0.0007

Mn167	chr21	-	5587486	
UUUCAGUGAGAUCGGACAAGGAAUGUGAACGUGAGAGCAACAUUUGUGUGcacggcgagaCGCCCAACUUCGCCGCUCUGUCACGACCACACCCCCGCAUUGAAA
((((((((.(...((....((..((((.(((.(((.((.(.(.(((.(((..........))).))).)).))..)))))))))).))....)).).))))))))
------------------------------------------------------------CGCCCAACUUCGCCGCUCUGUCACG--------------------	26	0.0005

Mn168	chr21	-	21414804	
CUUUCUGACACGACUGUCAGGCUCGACGCGUGGAUGCAAAAGCAGGAACACAGAGguaCGUUGAAUCAAGGUUUCUCUAUCUUUCCUUUAAUCUCGAAGUACAAAGAAUG
(.((((.....((((.((.((.(.((.(.(.(((((.(.((((....(..(((.(...).)))..)....)))).).))))).).).)).).)).))))).)..)))).)
----------------------------------UGCAAAAGCAGGAACACAGAG-------------------------------------------------------	42	0.0003

Mn169	chr21	-	22191696	
GCAGGUUGCGAGCUAUGUUUAUAAAGACUGCGUACGGCGAUAGCAGCagagcccggauaGCUCAGUCGGUAGAGCAUCAGACUUUUAAUCUGAGGGUCCAGGGUUCAAGU
((.((((..(.(((.((.(((.((((.(((.((.((.((((.(.(((............)))).)))).).).))..))).))))))).)..).))).)..))))...))
------------------------------------------------------------CUCAGUCGGUAGAGCAUCA-------------------------------	55	0.0003

Mn170	chr21	-	22588594	
GUAUGCUGGAGAUGGCUGGGCGCCAGGAGCAACAGCUGACCAUGAUCGGUGaucgCAUUGAGACAUUGGCAAAGCAGCUCCAGCAGCCGCCGUCAUCUCAUCCGCCACAU
((.((.((((((((((.((((..(.(((((....((((.(((((.((((((....))))))..)).))))..))).))))).)..))).).))))))...)))).)).))
-----------------------------------------------------CGCAUUGAGACAUUGGCAAAGCAGC--------------------------------	27	0.0044

Mn171	chr21	-	24865855	
CUUGACUAUUUUAUAACCUGUAAUGUACCAUCAUGUUGUAAUGUAUcugccauggcAGCGCCGCUGGUGUAGUGGUAUCAUGCAAGAUUCCCAUUCUUGUG
(.(((..((...(.(.(.(((.(((((((((.(((((((..(((.(..........))))..)).))))).)))))).)))))).).))...))..))).)
-----------------------------------------------------------GCCGCUGGUGUAGUGGUAUCAUGCA-----------------	79	0.015

Mn172	chr22	+	1022804	
AGGAGUCUGUACCAAGUGGGGGUCCCCCAGUCcagcuuguccaGGCGGGGGGUAAGGUCUCUCGCGGGGCGGUGUCCAU
((((..((((.((..(((((((((((((.(((...........))).)))))....)))))).)))).))))..))).)
------------------------------------------------------------CUCGCGGGGCGGUGUCCAU	132	0.001

Mn173	chr22	+	1723176	
GAUGCAGAGAAUGGUUUCGCUCUUUGAGCUGAUGAUGUCACAUGAUGUCAcaucuucucuUGGCUGUCUGACCAAUCCUCUGUUCUCGAGAACGACCUCAGAGCUUC
((.((...((..((((((..((...((((.((.(((((((.(((..((((..........))))))).))))..))).)).))))..)))))..)))))...)).))
------------------------------------GUCACAUGAUGUCACAUCU----------------------------------------------------	101	0.0003

Mn174	chr22	+	20273294	
GAGCCCAGCGCCGAAUCCCCGUCCGGCGGGCGGACGAGGGGAAUGUGGCGuacggaagacCGCUUGCCCGGUGUCGCGCGGGGGCCUGAGUCCUUCUGAUUGAGGCUC
((((((((((..((((.(..((((..((.((((.((..(((..((.((((..........)))))))))..)))))).)).))))..).))..)).)).))).)))))
------------------------------------------------------------CGCUUGCCCGGUGUCGCGCG----------------------------	162	0.0044

Mn175	chr22	+	22704399	
GGUUGCCGACUCACCAUCCCCAUGCAUACAUUAACACGAAGCACACACGacgccaacauUAGCGUCUGUUUACCCGGAAGUAACCCGGAAGUGGUCAUUUGGCAUACC
(((((((((.(.(((((..((..(..(((.((..(..((((((.((.((..........).).)).))))).)..))).)))..).))..))))).).)))))).)))
-------------------------------UAACACGAAGCACACACG-----------------------------------------------------------	136	0.0003
-------------------------------UAACACGAAGCACACACGA----------------------------------------------------------	64	0.0077

Mn176	chr22	-	26470944	
CUGUCUUCAAAAACAGUGACAUCUGCGUGUAUCGAACAAGUCUCACAcaucacauuguUGUUACCUACUUUUAAUUGUGUAAUUCUUUGACGUCUUUCGAAUGGUGG
((((((((.(((((.((((.(..((((((.((.(((..(((.(.(((...........))).)...)))))).))))))))..).))..)))).))).))).)))))
-----------------------UGCGUGUAUCGAACAAGUCUCACAC-----------------------------------------------------------	11	0.0024

Mn177	chr23	+	6723344	
CACACUAGGUUGCCGACUCACCAUCCCCAUGCAUACAUUAACACGAAGcacacacgacgccaaCAUUAACGUUGGUUUGUUUACCCGGAAGUAACCCGGAAGUGGUCAUG
((.((((..((.(((..(.(.(.(((...((.(((.((((((..((.(...............).))...)))))).))).))...))).)).)..))).))))))..))
--------------------------------------UAACACGAAGCACACACG------------------------------------------------------	136	0.0003
--------------------------------------UAACACGAAGCACACACGACGCC-------------------------------------------------	261	0.0054

Mn178	chr23	+	6724979	
ACACUAGGUUGCCGACUCACCAUCCCCAUGCAUACAUUAACACGAAGcacacacgacgccaaCAUUAACGUUGGUUUGUUUACCCGGAAGUAACCCGGUAACCCGGAAGU
((.((.((((((((..(.(.(.(((...((.(((.((((((..((.(...............).))...)))))).))).))...))).)).)..)))))))).))..))
-------------------------------------UAACACGAAGCACACACG-------------------------------------------------------	136	0.0082

Mn179	chr23	+	12915606	
UGCCUCGGCCGGCACCUAGCAGCUGACUUAGAACUGGUGCGGACcagggaauccGACUGUUUAUUUAAAAGACGCGAAGUGGAGGUGUGUUA
....(.(((..((((((.((..(.(((((..((.(((.((((.(..........).))))))).))..))).)).)..))..))))))))))
----------GGCACCUAGCAGCUGACUUAGAACU---------------------------------------------------------	149	0.0039

Mn180	chr24	+	10836520	
GGUGAGCUCUCGCUGGCCCUUGAAAAUCCGGGGGAGAGGGUGUAAAUCUCGcgcCAGGCCGUACCCAUAUCCGCAGCAGGUCUCCAAGGUGAACAGCCUCUGGCAUGUU
((((.(((...((((((.((((.(.((((.(.((((.((((((...(((.(...))))..)))))).).))).).)..))).).))))))...))).)...))).))))
----------------------------------------------------GCCAGGCCGUACCCAUAUC--------------------------------------	64	0.0003
----------------------------------------------------GCCAGGCCGUACCCAUAUCCGCAGC--------------------------------	43	0.0005

Mn181	chr24	+	11572421	
UCCGGCAUCCUCCAGGUGAGUCAGUGUCCGGUGCAGCAGGUAGAUGACAGCGucauccacccUGAUGUUCGGCCUGUAUGCAAAUUGCAGCAGGUCCGUUACGGUGCUGA
((.((((((.(...((((.(((.((.(.(((((((((((((.(..((((.((..........)).))))).)))))).)))..)))).))).))).))))).))))))))
----------------------------------AGCAGGUAGAUGACAGCGUCAU------------------------------------------------------	23	0.0005

Mn182	chr24	-	22129602	
UGGGACUCCUGCGUGGAAACACACAAGCGGCAGCACCAAAGGUACuccaacauccaGGCUGGACCCAGCCUUCUUGUGUGUUUCUACCAGUCUGCUA
(((.(...(((.(((((((((((((((.(((.(..((...(((.(...........))))))..)..))).).)))))))))))))))))..).)))
-------------UGGAAACACACAAGCGGCAGCACCA-----------------------------------------------------------	24	0.0153

Mn183	chr24	-	23293421	
GCUGGUGAGGGCGGGCGUCCUGCAUAUUCCUACACCUUCCCAGAGUCCUuugGGCCGUUACUGGGGAGCUAAACCAUGCAGUGCACAGACAUCGAUGC
((.(.(((.(.(.(((((..(((((.((..(..(.(((((((((((.((...))..))).)))))))).))))..))))))))).).).).))).)))
-----------------------------------------------------GCCGUUACUGGGGAGCUAAACCAUG--------------------	46	0.0116

Mn184	chr24	-	23295770	
UGAGGGCGGGCGUCCUGCAUAUUCCUACACCUUCCCAGAGUccuuugggccGUUACUGGGGAGCUAAACCAUGCAGUGCACAGACAUCG
(((.(.(.(((((..(((((.((..(..(.(((((((((((..........))).)))))))).))))..))))))))).).).).)))
------------------------------------------------------------GAGCUAAACCAUGCAGUGCACAGAC----	76	0.0003

Mn185	chr24	-	23760467	
UGCAGGUUGCACCCAAAUGUCACGGACCUCGCGUCUCUGGCUccagcagcaggccaaACUCAAACGAUACAGGCUCCAACAGUCCUCCUGCUGCAGGCUGUG
(((((.(((((..(((((.(...(((.((.(.((((.(((.(...............).))).).))).).)).)))...)))..)..)).))))).)))))
---------------------------------------------------------ACUCAAACGAUACAGGCUCCAACA---------------------	47	0.0079

Mn186	scaffold212	-	948001	
UCCCCGAUUCUCACCACUUGGGGCCUGUUGGUGAGAAAGUCUUUGAUCCagaggcacagGGAGGCAGGCAGACCCAGGUUGUGGAGCUUCAGUGUCAGCUUGUCCGGGA
((((.(((...(...(((((((((((((.(((..(...(((((((.(((..........)))..)))..)))).)..))))))).))))))).))..)...))).))))
-------------------------------UGAGAAAGUCUUUGAUCCAGA---------------------------------------------------------	71	0.0003

Mn187	scaffold378	+	55788	
CACGGCUCCUGUGAAGCCAAAGAACUGAGAAAUGCUCUUUUUGUCACUCAcccaaUGAAGCAGAGGGGGUUUUCUGUGUAAAGAUUUAUGAGGUCUCAGGACUGCUCUG
((.(((.(((..((.((((((..((..(((((.(((((((((((...(((.....))).))))))))))))))))..)).....)))....))).)))))...))).))
-------------------------UGAGAAAUGCUCUUUUUGUCACUCA-----------------------------------------------------------	33	0.0005

Mn188	scaffold378	-	82987	
UGGCUUUGUUUUGAUGUGCACAAGAUUUACAUUUACCCCGUGUGUCuauuGGUGUCUUUGGGUUAUGUCUCAAAGGUGUAGAUUCAACAGGUACGGUGUA
(((((.(((((((((.(((((....((((((.(.((((.(.(((((....))))).)..)))).))))...))).))))).).)))..))))).))).))
--------------------CAAGAUUUACAUUUACCCCGUGUGU-------------------------------------------------------	12	0.0077

Mn189	scaffold400	-	354187	
GGGUACUGAUCUAUUGUGCAACAAGCUAUGUAGUGGCUUGUGGCcacuuggaccgGCACCUAGCAGCUGACUUAGAACUGCUGCGUACCACGGGAAUCCAACUGU
((((..((((((.(((((((.((.(.(.((.(((((((((.(((...........)).).))..)))).))))).).))).))))))..).))..)).))))).)
------------------------------------------------------GGCACCUAGCAGCUGACUUAGAAC---------------------------	80	0.0168

Mn190	scaffold440	-	126546	
GUACCUCCUCCUUUAAAGAGGAGGGUAACAAUACCUGACAGAUCAGUUCUguaccaucagaACGAUAAACCUGCCGAUACAGAACCCCGUCCUCUUGUACCAGGCGAUCC
(.(.(.(((..(.(.(((((((((((..(..((..((.(((.(..(((.(...........).)))..).))).)).))..).))))..)))))))).)..))).).).)
-------------------------------UACCUGACAGAUCAGUUCUGUACCA------------------------------------------------------	190	0.0061

Mn191	scaffold445	+	285851	
GAGCAUUAAGCUCCAGGUUGUUAGCGCUGCACUAUGACACCAGCCUGGCUAuuucacuccUGUAGGCCGACUCAUCUCCGUCAGAGAUGAGGCCGAUGAGUGUGGUGUC
((.(((((.((((.(((((.(((.(.(((.((.((((...(.(((((..((.........))))))).)..))))....))))).).)))))))..))))).)))))))
--------------------------CUGCACUAUGACACCAGCCUGGCUA----------------------------------------------------------	72	0.0037

Mn192	scaffold507	-	696	
ACCUUGGGUCCGACAAGGUUGCCAUUGACAGAGCAGUGACCUUCUCCAGAgcugaaaaccUCUCAUGGAGAUUGUUCUUCAAGUUAGUGGCCAGUUUUUCACCAAGU
(.(((.(((..((.(((((((((((((((.(((.(((((.((((...(((..........)))...)))).))))).)))..))))))))).)))))))))))))))
------------------------UUGACAGAGCAGUGACCUUCUCCAG----------------------------------------------------------	30	0.0003

Mn193	scaffold551	-	53647	
GGACCGGGAUCUUGCAAAGUGCAGGUGGUUUACGUCCagugugaugaGUCUGUGGACUGCAACAGUACAGCAUAGCUUUUGGUUU
(((((((((.(((((...((((.(((((((((((..(..........)..))))))))))..).)))).))).)).)))))))))
GGACCGGGAUCUUGCAAAGUGCAGG------------------------------------------------------------	14	0.0007

Mn194	scaffold571	+	40516	
GUUUGGUGCUGGUUUCUGGGCACUGAUUGGACCAUGGAGGCCAUUUUGagacagaauucUACAAACUGUUCUGGUUGACACAGUGACUUGAGGUGACCAGGC
(((((((..((.((((.((.(((((..(.(((((.((.((...(((((...........)).))))).)).))))).)..))))).)).)))))))))))))
--------------------------------------------------------UUCUACAAACUGUUCUGGUUGACAC---------------------	22	0.0005

Mn195	scaffold589	-	50184	
ACACUAGGUUGCCGACUCACCAUCCCCAUGCAUACAUUAACACGAAGcacacacgacgccaaCAUUAACGUUGGUUUGUUUACCCGGAAGUAACCCGGUAACCCGGAAGU
((.((.((((((((..(.(.(.(((...((.(((.((((((..((.(...............).))...)))))).))).))...))).)).)..)))))))).))..))
-------------------------------------UAACACGAAGCACACACG-------------------------------------------------------	136	0.0164
-------------------------------------UAACACGAAGCACACACGACGCC--------------------------------------------------	261	0.0125

Mn196	scaffold615	-	101568	
AUGCCGAGUUGAUCAGUGGGAUCCCCAGAGUGUCGCGACCAUUGUCCccgucaaaggcuuGGAUGAGGUUUUUGAUGAGAGCCAGAGUCUCCUGAGAGCCACGUGUUGU
(((.((.((.(.((((.(((((.(.(....(((((.((((.((((((.............)))))))))).).))))...)...).))))))))..).).)).)).)))
-----------------------------------------------------------UGGAUGAGGUUUUUGAUGAGAGCCA-------------------------	34	0.0003

Mn197	scaffold615	-	124647	
AACUUAACAGAUUCACAUUUCUAUGAGACAGUGUGAAGGAAUUagaaacauucAAUUGUAUGACAUUACCUCGUGACUACAGGGUGAGGAUUUGGAUU
((.((((.(..(((((.(((.((((((..(((((.(.(.((((..........)))).).).)))))..))))))...).)).)))))..))))).))
------------------------------------------------------------UGACAUUACCUCGUGACUACAGG---------------	78	0.0013

Mn198	scaffold617	+	68911	
AGUUGAACAUGGGUCAGUCGGUCCUAAGGGAUGGGCGAACGCCGUUCGgaagugcggggCGAUGGCCUCUGUCGCCCCCGGCCGAUCGAAAGGGAGUCGGGUU
((((..((.(...((..((((((((..(((.((.(((.(.(((((.((...........))))))).).))))))))..))..))))))..))).))..))))
------------------------------------------------------------GAUGGCCUCUGUCGCCCCC------------------------	194	0.0159

Mn199	scaffold668	-	126217	
UAUAAUGUACUUACUGCUUUUUGCACAGGUCCUUGGCAUUCCUCAugaugugacuUAAACAUUGAUGGAGAAUUGGCAGGUCAAAUUGGUCGCUGGAAUA
(((..(.((.(.((((.(((((((.(((.((.(((.((.(..(.(..........).)..).)).))).)).)))))))...))).)))).).)).))))
---------------------UGCACAGGUCCUUGGCAUUCCUCAU------------------------------------------------------	21	0.0103

Mn200	scaffold670	-	8604	
GUACCUGAAGAUAGCAGACAACAACUGUGCAGACUUGgccuucuucagUGACGCUGUGAAGGUGUAUGGCUUUCCUCUGAGGUAU
((((((..(((..(.((.(((((.((.(((((..(((...........)))..))))).)).))).)).)).)..))).))))))
------GAAGAUAGCAGACAACAACUGUGCA------------------------------------------------------	32	0.0003

Mn201	scaffold683	-	27035	
CGUGGUUUUGGUGCAUCCGGGACCACUACCGGAACAUGACGGGGAUGGGGUGCauccGGCACCACCACUGGAAAGGGAUGUGGUGCGUGCCGGACCACCUCUGGAACAGG
(.(.(((((((((..(((((.(((((((.((...(.(..(((.(.(((.((.(....))).))).).)))..).)...))))))).)).))))).))))...)))))).)
--------------------------------AACAUGACGGGGAUGGGGUGCA--------------------------------------------------------	44	0.0088

Mn202	scaffold862	+	74442	
UAUUGGCACCAAGUUGGCAGGAACACACGUGAUUGGGCCGUGAAcaccauucugcccaccUUUAGGCAGAGCAAGCAUCUUCAUGAAAGGUAUAUGCAGUG
((((.(((...(.((..((.(((.(..(.((.((..(((.((((................)))))))..)))).)..).))).))..)).)...)))))))
---------------------AACACACGUGAUUGGGCCGUGAACA-------------------------------------------------------	25	0.009

Mn203	scaffold941	-	13604	
AUGACUAAGGCAUCAUCAAAGGGCCUUUGUCAUGUUGCUAGGCAACAGagcucuuuucUUGGUACAGAAUAGGAUUGAUGCAACCACUUACACAAUGUAUCAGCUCU
(.(.((.(.((((..(..(((((..((((((((.(((.(..(.(.(((..........))).).)..).))).)).)))).)))).)))..)..)))).).)).).)
----------------------------------------------------------UUGGUACAGAAUAGGAUUGAUGCAA------------------------	20	0.0088

Mn204	scaffold956	+	12039	
UUACCUGUUGGUGUGAAGUCACCUGUCCAGAGUGUUGAGUGCAGCUCUGcugcuuggugCAGACCUGAAAAUUAGACUCUGGAACAUUAACGGCAGCUGAGAAUCUGA
(((..(.(((((.((..((.(..((((((((((.((((.(.(((.((((..........)))).))).)..))))))))))).))).).))..))))).)).)..)))
------------------------GUCCAGAGUGUUGAGUGCAGCUCUG-----------------------------------------------------------	58	0.0146

Mn205	scaffold1029	+	44427	
GUUGCCGACUCAUCAUCCCCAUGCAUACAUUAACACGAAGCACACACGACGccaacauuagCGUCUGUUUGUUUACCUGGAAGUAACCCGGAAGUGGUCAUGGACACC
(.(((((..(.(((((((....(..(((.((..((.((((((.(((.((((..........))))))).))))).).)))).)))..).)))..)))).)))).)).)
------------------------------UAACACGAAGCACACACG------------------------------------------------------------	136	0.0003

Mn206	scaffold1035	-	2912	
GCGUGUUGGAGGGGCUUUGGAUGAAGGACGUGUUGGAGGGACUUUgggugaaggauaagGAGGGGGCGCUGGAGGGGUAGGAGGAGAGCUCCUGUGUGGUGU
((((..((.(((((((((...(....(.(.(.((((.(...((((..............))))...).)))).).).)....).))))))))).))..))))
-----------------UGGAUGAAGGACGUGUUGGAGGGAC------------------------------------------------------------	18	0.0054

Mn207	scaffold1058	-	41192	
GUUCCUUAUGCAAUGUCAUGCAUUUAAUGUGAUGUAAAUUAuacaauauaacUGCCAUUAUAGGACAUUUCAAUGGCUACUUACUGGGGGAC
((((((((.(.((.((.(..((((.(((((..(((.(((((...........))..))))))..)))))..))))..))))).)))))))))
------------------------------------------------------------UAGGACAUUUCAAUGGCUACUUACU-------	90	0.0111

Mn208	scaffold1078	-	31511	
CGUGAGAACUGUCUCCUACCACCUGGUCCUGACAGACAAAACAUAGCGUUUUCccaccGUCAACGUGAGAACUGUCUCCUACCACCUGGUCCUGACAGACAAAACAUAG
(.((.(...(((((..((..(((.(((..((..(((((...(.(.(((((..(.....)..))))).))...)))))..))..))).)))..))..)))))...).)))
-----------------------------------------------------------UCAACGUGAGAACUGUCUCCUACCA-------------------------	24	0.01

Mn209	scaffold1083	-	2793	
GAGCUUAUUCUCUCCAUGACGUCCUAACAGGUUAUAUUGCAGAGCCAACUCAUugcacAUGAGCAAGCCCAUCAUUCUUCUGAUUAAAUCGUCCAGAGAAGAGCC
(.((((.((((((....((((...(((((((..(.(.((..(.((...(((((.....)))))...)).)..)).).))))).)))...)))).)))))))))))
---------------------------CAGGUUAUAUUGCAGAGCCAACUCA-----------------------------------------------------	28	0.0003

Mn210	scaffold1104	+	11693	
AGAUGUGGAUGGUGCCUCAUCCAUUUUUUCCCUUGGAGCUGGUAAGUCGcuugcagcuaCAGCAACUGGCUCGGGUGGAGUCAAUCCCUGGGCGAGGACACUCAUUUCU
(((.((((.((.(.(((((...(((..((((.((.((((((((..((.(..........).)).)))))))).)).))))..)))...)))).)..).)).)))).)))
---------------------------------------------------------UACAGCAACUGGCUCGGGUGGAGUC---------------------------	33	0.0098

Mn211	scaffold1133	+	4469	
ACCUGGAAAACGGUGAGGACACAAUCAGACCUAUUUCCUGUUCUUCAAaauaugacgacUUGAAGUUCUAGUAAAACUACGUUGCUGUGCUCACCUGCACUCUGCAGCU
(.(((.(.(.(((((((..((((.(..(((.(((((.(((..((((((...........))))))...))).)))..)).)))).)))))))).)))...).).))).)
------------------------UCAGACCUAUUUCCUGUUCUUCAAA------------------------------------------------------------	17	0.0003

Mn212	scaffold1142	+	40888	
GUGUCCAGUGUCUAAUGUAGAGUCUAGCAUCUGAUGGGAAGAAAucucagcaaaaggacuucUUUUCUGCAAUGACGUGUUGCAGACUCCACAGGAAGGGAUGUGAAGU
((.((..((.(((..(((.(((((((((((.(.((.(.(.((((..................)))).).).)).).))))))..))))).)))...))).))..)).))
-------------------------AGCAUCUGAUGGGAAGAAAUCUCAG-----------------------------------------------------------	50	0.0003

Mn213	scaffold1172	-	29113	
ACAAGGAAGAAAAUGUCUACUGUAACCACAAAGACCUAAGAAAGCCAacaUGUCUCUGUCUCUGGACGUUUAUGCUGCAAAACAGACAUUCUAUGCUCCGU
((..((.(.(.(((((((..(((.(.((.((((.((..((((((.((...)).)).).)))..)).).))).)).))))....))))))).).).))..))
----------------------UAACCACAAAGACCUAAGAAAGCCA------------------------------------------------------	48	0.0005

Mn214	scaffold1172	-	30466	
AUCGUACAGUUUUGCACAUAAGCAUGACAUGCAUCUCGUAACCUGGGAUGCCAccacaUGCACAGCUUUGUCAUCAUGACAGAUGGACCUAAAUGCGCCGGGCCAUGGCU
(((((...((((.((.(((.((..(..(((...(((.((.(.(.(((.((.((.....))..)).))).)).)).).))...))))..))..))).)).)))).)))).)
----------------------------------------------------------UGCACAGCUUUGUCAUCAUGAC------------------------------	59	0.0003

Mn215	scaffold1208	+	42209	
GGUUGCCGACUCAUCAUCCCCAUGCAUACAUUAACACGAAGCACACACGACGccaacauuagCGUCUGUUUGUUUACCUGGAAGUAACCCGGAAGUGGUCAUGGACACCC
((.((.(.(.(.(((((..((..(..(((.((..((.((((((.(((.((((..........))))))).))))).).)))).))).)..))..))))).)).).)).))
-------------------------------UAACACGAAGCACACACGACGCC--------------------------------------------------------	261	0.0033

Mn216	scaffold1229	+	20527	
UGCAGGUUGCACCCAAAUGUCACGGACCUCGCGUCUCUGGCUccagcagcaggccaaACUCAAACGAUACAGGCUCCAACAGUCCUCCUGCUGCAGGCUGUG
(((((.(((((..(((((.(...(((.((.(.((((.(((.(...............).))).).))).).)).)))...)))..)..)).))))).)))))
---------------------------------------------------------ACUCAAACGAUACAGGCUCCAACA---------------------	47	0.0005

Mn217	scaffold1255	+	764	
CCGGGCAACCACCGAUUGCCUCAGCGGAGACCCCGACCCGUCAGGaaaaacuacuugUGUGUGUGGGCGCUCCGUCACAAUGAUGUAAACAUUGUGUUUGG
((((((((..((.(((((..(.(.(((((.(((..((.((((((..........))).))).)))))..)))))).)))))..))).....)..)))))))
------------------CCUCAGCGGAGACCCCGACCCGUCA----------------------------------------------------------	27	0.0167

Mn218	scaffold1266	+	36464	
AGAUGUGGAUGUGGUGCCUCAUCCAUUUUUUCCCUUGGAGCUGGAAGgucgcuugcagCUACAGCAACUGGCUCGGGUGGAGUCAAUGAGUGUCCUCGGCCUCAUUU
(((((.((.((.((((.(((((..(((((.(((.((((.(((.(.((...........)).))))..))))...))).)))))..))))))))).).).)).)))))
-----------------------------------------------------------UACAGCAACUGGCUCGGGUGGAGUC-----------------------	33	0.0136

Mn219	scaffold1286	-	28921	
AGUGGGGUGAAUAUUGCACGAGUGGGUAUUCcacauuagaauGGAUAUUGCACAUACAGCAUGAAUAUUGCACACAGUU
(((.(.(((((((((((..(.((((((((((...........))))))).))).)...)))...))))).))).).)))
------------------------------------------------UGCACAUACAGCAUGAAUAUUGCAC------	27	0.0116

Mn220	scaffold1305	+	21272	
CUCUUGUUUCUCUUCAGAUCGUAUAAAUCUUUcgccuuuuacuAAAGAUUUCCGUGGGGAGGAACAACAAGAGUUUUACUCA
(((((((((.(((((...((((..((((((((...........))))))))..))))))))).).)))))))).........
------------------------------------------------------------GGAACAACAAGAGUUUUA----	347	0.0019
------------------------------------------------------------GGAACAACAAGAGUUUUACUCA	124	0.0046

Mn221	scaffold1344	+	3291	
AAAGGGGUUUGUGGCUGGUACUACGCAUGCCCGGCUAGCUCAGUCGGUAGAgcaugagacucUUAAUCUCAGGGUCGUGGGUUCGAGCCCCACGUUGGGCGUUCCCUCUU
(((((((.((.(((((((..((.((.(.((((.((..((((.(..(((.((...........)).))).).)))).)))))))))))..))).)))).).).))))).))
-----------------------------------------AGUCGGUAGAGCAUGAGA---------------------------------------------------	45	0.0125
------------------------------------------GUCGGUAGAGCAUGAGAC--------------------------------------------------	44	0.0146
------------------------------------------GUCGGUAGAGCAUGAGACU-------------------------------------------------	55	0.0106

Mn222	scaffold1347	+	644	
GUAUGCUGGAGAUGGCUGGGCGCCAGGAGCAACAGCUGACCAUGAUCGGUGaucgCAUUGAGACAUUGGCAAAGCAGCUCCAGCAGCCGCCGUCAUCUCAUCCGCCACAU
((.((.((((((((((.((((..(.(((((....((((.(((((.((((((....))))))..)).))))..))).))))).)..))).).))))))...)))).)).))
-----------------------------------------------------CGCAUUGAGACAUUGGCAAAGCAGC--------------------------------	27	0.0109

Mn223	scaffold1367	-	7111	
UGAGGGUCCCCCUGAGUUUGAUCUUGUUCAGGUUCAUGAGacuaaauguuugCUCACAAAUGUAGGUGCUGCCAAACAGAGAUAGCAUCACUUG
(((((((.(..((..(((((.(..((((.(.(((..((((............))))..))).).))))..).)))))..))...).))).))))
-----------------------------------------------------UCACAAAUGUAGGUGCUGCCAAACA----------------	55	0.0098

Mn224	scaffold1394	-	25011	
UAGAUAGAUGAGACAAUUGAGAUUCAUCUGAAACUGAUGGGGCCUCaggugaaggcuGAGCUAAGGUGUGCAAAGGAAAUACUUGGUUACACACAUCCUG
(((((.(.((.(..(((((((((((.(.(((.(((..(((...(((...........)))))).))).).)).).).))).))))))).).))))).)))
-----------------UGAGAUUCAUCUGAAACUGAUGGG-----------------------------------------------------------	22	0.0003

Mn225	scaffold1397	-	30097	
UAUCAUUUCCACAUCAUUCAGGAGAAUAGCCAUGGACAUUGUUGGACCUUuaccuAAGAGCAGCAGUGGUCACGAGUACAUCCUGGUGGUGUGUGAUUAUGCUA
((.(((((.(((((((.(((((((..((..(.(((.(((((((.(..(((.....)))..)))))))).))).)..))).))))))))))))).))..))).))
--------------------------UAGCCAUGGACAUUGUUGGACCUUU-----------------------------------------------------	42	0.0003

Mn226	scaffold1426	+	7329	
CCAUAUAAUGCACUUAAUGCUUUUUGCACAGGUCCUUGGCAUUCCUCAugaugugacuUGAACAUCGAUGGAGAAUUGGCAGGUCAAAUUGUUUGCUGGAAUAUUGG
(((.(((.(.((.(.((((.(((((((.(((.((.(((.((((..(((..........)))).)).).))).)).)))))))...))).)))).).)).).))))))
------------------------UGCACAGGUCCUUGGCAUUCCUCAU----------------------------------------------------------	21	0.0103

Mn227	scaffold1453	+	23545	
CCAGGCGCCUGGGAUUUGAUGUUUGUCGAGCCACUUGUggcuccuccagGCGCCUGGGAUUUGAUGUUUGUGGAGCCACUUGUGG
(((.(.(..(((..(((.(((..((((((((((..(((...........)))..)))..)))))))..))).))))))).).)))
------------------------------------------------------UGGGAUUUGAUGUUUGUGGAGC---------	109	0.0167

Mn228	scaffold1600	+	2231	
UUGAGUUGGAUGAGGUUGUGUCAUCUGCAGACGAUAAUAACUUCUACAucugcugucuUGUACACAAGUUUCAGGAAUCUGAGCGCUGGUUUGUCCCACAAACAUGCG
(((.(((.(.((.((.((.(((((.(.((((...(...(((((.((((..........)))).)..))))...)...)))).).).)))).)).))))).))).)).)
------------------------------------------------------------UACACAAGUUUCAGGAAUCUGAG-------------------------	30	0.0007

Mn229	scaffold1651	-	11053	
GAGCAUUGAGCUCCAGGUUGUUAGCGCUGCACUAUGACACCAGCCUGGCUAuuuaacuccUGUAGGCCGACUUAUCUCCGUCAGAGAUGAGGCCGAUGAGUGUGGUGUC
((.(((((.((((.(((((.(((.(.(((.((.((((...(.(((((..((.........))))))).)..))))....))))).).)))))))..))))).)))))))
--------------------------CUGCACUAUGACACCAGCCUGGCUA----------------------------------------------------------	72	0.0003

Mn230	scaffold1657	+	23082	
UAUCAUUUCCACACCAUUCAGGAGAAUAGCCAUGGACAUUGUUGGACCUUUaccuAAGAGCAGCAGUGGUCACGAGUACAUCCUGGUGGUCUGUGAUUAUGCUA
((.(((...(((((((.(((((((..((..(.(((.((((((((..(.(((....))).))))))))).))).)..))).))))))))))..)))...))).))
--------------------------UAGCCAUGGACAUUGUUGGACCUUU-----------------------------------------------------	42	0.0024

Mn231	scaffold1735	+	4200	
AUCGGUCUCGCUAACCACGAUGAAGAGUCGUGAUAUUCUCCUCUgagcgugaagcGGGGAGGAAGUAGUGACUGACGUCACAGGCUUCCUUCCAUUGAU
((((((...(..((.(..(.(((.(((((((.((.((((.((((...........)))).)))))).))))))..).))))..).))..)...))))))
--------------CCACGAUGAAGAGUCGUGAUAUUCU------------------------------------------------------------	90	0.0005

Mn232	scaffold1752	-	5680	
UUCCUAUAAUCUUCACACCAUUCAGGAGAAUAGCCAUGGACAUUGUUGGACCUUUaccuAAGAGCAGCAGUGGUCACGAGUACAUCCUGGUGGUUUGUGAUUAUGCUACA
((..((((((...(((((((.(((((((..((..(.(((.((((((((..(.(((....))).))))))))).))).)..))).))))))))))..)))))))))..).)
------------------------------UAGCCAUGGACAUUGUUGGACCUUU-------------------------------------------------------	42	0.0084

Mn233	scaffold1759	-	14647	
UUCAACAUCCCAUCACUACAGCCAGCCUUCAGCUCAGUGAACAGAGGUUCAGgcaCUUACCUCCGGAAACCGGAUACGGACACCACCGCUGGAGUAGUGGCGUCCACAA
((....((.((((.(((.((((..(..(((.(.((.((...(.((((.(.((...)).))))).)...)).)).)..)))..)....)))).))).)))).))....))
------------------------------AGCUCAGUGAACAGAGGUUCA----------------------------------------------------------	70	0.0005

Mn234	scaffold1874	+	5293	
AAUAUCACUAAGGAUAUUUGCAUUUGGUAAACCUUUAUGUGUCAGGCUCGACGCGuggaUGCAAAAGCAGGAACACAGAGGUACGUUGAAUCAAAGUUUUUCUAUCUU
((.((.(..((((((.(((..(((((((..((((((.(((.((..(((....(((....)))...)))..))))).))))))..))))))).))))))))).))).))
-----------------------------------------------------------UGCAAAAGCAGGAACACAGAG----------------------------	42	0.0007

Mn235	scaffold1884	-	16949	
UGUUCAAAGCAGGCCCGGUCGCCUGAAUACCGCAGCUAGAGGCucucgccgcccgcuGCCGCGGGCCACGGAGGGGGCGCCGUAGCCAGCGAGCG
(((((...((.(((.(((.(((((...(.(((..(((.(.(((..............))).).)))..))).).))))))))..))).)))))))
-----------GGCCCGGUCGCCUGAAUACCGCA-------------------------------------------------------------	35	0.0144
-----------------GUCGCCUGAAUACCGCAGCUAGAGG-----------------------------------------------------	36	0.0114

Mn236	scaffold1939	-	16062	
GUCGUCCAAGUUGAAGUGCUCAGCAACAGACAGGUACUUaauaccugcagcgGAGUGCAAGUUUGUGAACCAUUCUCACAGACGAU
((((((...(.(((((((.(...(.((((((..((((((.............))))))..))))))).).)))).)))).))))))
-UCGUCCAAGUUGAAGUGCUCAGCAA------------------------------------------------------------	13	0.01

Mn237	scaffold1993	+	617	
CUGUGGCUGCUCAGACGGUCUUCUGCUUCCUGACUGGUAGCCGCCUUGGccguggaaaaCUGAGUCAGCUUCUUCUCUGCCUCGUUCAUCAGCUCGAUGACGGUCUGCCG
...((((.(((((..(((.((..((..(.(.((..((.(((.(.(((((..........))))).).))).))..)).)....)..))..)).))).)))..))..))))
-----------------------------------GGUAGCCGCCUUGGCCGU---------------------------------------------------------	32	0.0071

Mn238	scaffold2106	+	7642	
GCUAGGCGUUCGCCAGAGUGACACCAGCAUGAGAGCGUGCAGGCAGGGCguggaugccccGCCUGUUCUCACCCUGCACCCGCUGGUCACACCCACCUCUGUGUUUAC
(.(((((((..(...(.(((..((((((..(.(((.(((..(((((.((...........)))))))..))).)).).)..))))))..))).)...)..))))))))
------------------------------------------------------------GCCUGUUCUCACCCUGCACCCGCUG-----------------------	15	0.0054

Mn239	scaffold2134	-	9395	
UAGUUUGGAUGAUCUGCCUUACUGCACUGUUUGACAACUAAACUGAAUUGgaaagacagccUGACUUUGAAUGCUUGAAAUGACUUUGUGAAAAGAUUAUUUACUUA
(((.(.(((((((((...((((.(...(((((..(((.((..(.((.(((...........))).)).)..)).))))))))...).))))..)))))))))).)))
-------------------------------UGACAACUAAACUGAAUUG---------------------------------------------------------	76	0.0178

Mn240	scaffold2167	+	4068	
UGGCUGAUUAUUUCUCUGAGAUCCAGAUCUAGUAGGUCACUGUAAGACAUucugacagauaaaccAUAUUUUGACAUUCUUCGGCAUAUGGUUCUGUGACAAAAAAGGUG
((.((..((.(((.((..(((.(((.((.(.(.(((..(.(((((((.((...............)).))))).)).))))).).)).))).)))..)).))))))).))
-----------------------------------------------------------UAAACCAUAUUUUGACAUUCUUCGG--------------------------	33	0.0019

Mn241	scaffold2259	-	4731	
GUGGCCCAGAAGAAGAAGGUGAGUUGUGAGCGCGCUCAGAGCCGCuucccgccgcGCGCUGCAGUGAUGACCUCUUAGGACACCUUUGGAUUCUCCAU
((((...((((...(((((((..(((.(((((((((..(.(.(((..........))).).))))).))..))).)))..)))))))...))))))))
----------------------------------------------------------CUGCAGUGAUGACCUCUUAGGACAC---------------	3061	0.0105
-----------------------------------------------------------UGCAGUGAUGACCUCUUAGGAC-----------------	86	0.003

Mn242	scaffold2317	+	7600	
UCUUUCUCUUACACAGCUUUCCCUGCUGAGCAGAGGUCUUACUUUCAUcccauccaaauGUAACAGUAAGAAUUUGACCUUUCAAUCCAGACAUGAUUUACAGGAGUA
(.(((((.(.(..((..(((...(..((((..(((((((((((.(.((...........)).).)))))).))))..)..)))))...)))..))..).).))))).)
----------------------------------------------------------UGUAACAGUAAGAAUUUGACCUUUC-------------------------	44	0.001

Mn243	scaffold2359	-	7061	
CUUGAGGUGAGGGAGGACCAGACGCUCGAAUGACUUCAUGACUACAGACGUGAGugcCACAGGCCUGUAGUCAUUGAGGCCAGUUAUGCAGGGCUUCUUGGGGAUGGGG
(((.(..(..((((((.((.(.((.(.((.((.((((((((((((((.(.((.(...).)).).))))))))).))))).)).)))))).)).))))))..)..).)))
------------------------------UGACUUCAUGACUACAGACGUGAGU------------------------------------------------------	26	0.0077

Mn244	scaffold2368	-	12683	
AGCGACAGGGCGAUGGUUUUCAGCUUCCAGAAGAACGUCGUCAGAUGUUggagccgacagAACAUCAUAGCGGUUGGAGAGAAGGAGCCCAUCACGGUCCAGGGGUCUUU
((.(((.(((((((((.(((...(((.(.....(((((.((..((((((...........)))))))).)).))).....))))))).)))))...))))....))).))
-------------------------UCCAGAAGAACGUCGUCAGAUGUUG------------------------------------------------------------	44	0.0161

Mn245	scaffold2428	+	5573	
CAAUCUUUCUGUCAAGCUCGACGCGUGGAUGCAAAAGCAGGAACACAGAgguacguugaaUCAAGGUUUCUCUAUCUUUCCUUUAAUCUCGAAGUACAAAGAAUG
((.(((((.((((.((.(.((.(...(((.(..(.((.((((((...((...........))...)))))))).)..))))))).).)).))..)).))))).))
-----------------------------UGCAAAAGCAGGAACACAGAG-------------------------------------------------------	42	0.0146

Mn246	scaffold2444	-	5228	
UGCAGGUUGCACCCAAAUGUCACGGACCUCGCGUCUCUGGCUccagcagcaggccaaACUCAAACGAUACAGGCUCCAACAGUCCUCCUGCUGCAGGCUGUG
(((((.(((((..(((((.(...(((.((.(.((((.(((.(...............).))).).))).).)).)))...)))..)..)).))))).)))))
---------------------------------------------------------ACUCAAACGAUACAGGCUCCAACA---------------------	47	0.0066

Mn247	scaffold2480	+	6197	
UCGAGGCCUACUUAUCUAGAAAGGCUUUAGCUUAAUUAAAGUGUCUGUUUUGcauaCAGAAGAUGUGGGUUAGUGUCCCGUAAGUCUUACAGAGGCUAAGAGAUUUUCA
(.((((.((.(((((((.(.((((((((.(..(.(((((..(((.(.(((((....))))).).)))..))))))..).).))))))).)..))).)))))).)))).)
-------------------------------------------------------ACAGAAGAUGUGGGUUAGUGUCCCG-----------------------------	52	0.0044

Mn248	scaffold2480	-	4642	
GUGAACAAAAAUCCACUUUGGGGUAAUGUUUGUGGGAGUAAACCUaaccuucuucccccaacACUUCUUAGGCCUAGCAGGAAUACCACGACGCUACUCUGAUUAC
((((.((.(..(..(.((((.(((.((.((((((((..((((..(.................)..).)))..)))).)))).))))).))).).)).).)).))))
-----------------------------------------------------------AACACUUCUUAGGCCUAGCAGGAAU----------------------	28	0.0013

Mn249	scaffold2480	-	4797	
CCAACUCAUCUUUAGAUAUCAUACUCCAUGACACUUACUAUGUAGUagcccacuuccACUACGUUCUCUCUAUGGGGGCCGUAUUUGCUAUUAUGGGGG
((..(((((..((((((((..(.((((((((.(...(..(((((((...........)))))))).).)).)))))))..)))))))..)..)))))))
--------------GAUAUCAUACUCCAUGACACUUACU------------------------------------------------------------	15	0.0161

Mn250	scaffold2480	-	5540	
UCUAUUGUUAGCUUCCUCUGGCGUGGAAGCCGGUGCAGGGACAGGAUGgaccgUGUACCCGCCUUUAUCGGGCAACCUGGCGCAUGCGGGAGCAUCCGUGGA
(((((.(.(.((((((.(..((((((..(((((((.((((.(.(((((.....))).)).))))))))))).)..).)).)))..).))))))).).)))))
-------------------------GAAGCCGGUGCAGGGACAGGAU-------------------------------------------------------	51	0.0162

Mn251	scaffold2480	-	8402	
UAGAGCGCAAGGUGCUGAGCUAUAUGCAACUUCGUAAGGGCCCAAAUGUaguaggccccuACGGCCUCCUUCAACCCUUCGCUGAUGGCUUAAAGCUUUUUACUAAG
(..((.(.((((.(((((((((((((.((.((.(.(((((..(...(((...........))))..))))))))...)))).)).))))))..)))))))).))..)
-------------------------------------------------------CCCCUACGGCCUCCUUCAACCC------------------------------	29	0.0107
--------------------------------------------------------CCCUACGGCCUCCUUCAACCCUUCG--------------------------	17	0.0007
---------------------------------------------------------CCUACGGCCUCCUUCAACCCUUCGC-------------------------	23	0.0003
---------------------------------------------------------------GCCUCCUUCAACCCUUCGC-------------------------	26	0.0069

Mn252	scaffold2480	-	9243	
UAUUUUGACCGUGCAAAGGUAGCGCAAUCACUUGCCUUUUAAAUGAgggccuguaugaaUGGCAUAACGAGGGCUUAACUGUCUCCUCUCCCUAGUCAAUGAAAUUG
(((((((((.(.(.(.(((.((.(((.(.(..(.(((((((..(.(.............).)..))).)))))..).).)))))))).).).).))))...))).))
------------------------------------------------------------GGCAUAACGAGGGCUUAACUGUCUC----------------------	37	0.0022

Mn253	scaffold2480	-	10984	
GUUCAAGCUGAUAGAUAACGGCGUAAAGAGUGGUUAAUUUAAAAGAGAAGCUAaagUGGAAUGUUUUCAAAGCUGUUAUACGCACCCGAAAAUAAGAAGACCAAGAAC
((((..(((..(.(.(..(((.((...(.((((.((.(((..((((.(..(((...)))..).))))..))).)))))).)..)))))..).).)..))..)..))))
-------------------------------------------------------GUGGAAUGUUUUCAAAGCUGUUAUA----------------------------	22	0.0136

Mn254	scaffold2502	+	959	
UGACGUGUCAGUCAACGCAGAUUUGAGCAGAUCUUUGACACCCCCUACuacaggggucaGAGGGGGUGGGGCAGGUAAGGUUUAGGAUUUAGGGUUAGAGGUCG
((((.(.(.((((..(..((.(((((((..((((.(..((((((((.(...........)))))))))..).))))...))))))).))..)))))).).))))
-----------------------UGAGCAGAUCUUUGACACCCCC-----------------------------------------------------------	38	0.0093

Mn255	scaffold2736	-	3315	
GAGUGUUCAAAGCAGGCCCGGUCGCCUGAAUACCGCAGCUAGGGgccgaggcggCCCGCGCUGGUCGCCGUGGAGGGGGCGCGCGUAUAGUGUGCGU
(.((((.(.(.((..((.((.((.(((..((..((((((..(((..........)))..))))..))..))..))))).)).)))).).).)))).)
--------------GGCCCGGUCGCCUGAAUACCGCA------------------------------------------------------------	35	0.0138

Mn256	scaffold2736	-	4081	
GAGUGUUCAAAGCAGGCCCGGUCGCCUGAAUACCGCAGCUAGGGgccgaggcggCCCGCGCUGGUCGCCGUGGAGGGGGCGCGCGUAUAAUGUGCGUC
((.(((.((..(.(.((.((.((.(((..((..((((((..(((..........)))..))))..))..))..))))).)).)).).)..)).)))))
--------------GGCCCGGUCGCCUGAAUACCGCAGC-----------------------------------------------------------	161	0.0039

Mn257	scaffold2761	+	451	
CGUGAGAACUGUCUCCUACCACCUGGUCCUGACAGACAAAACAUAGCGUUUUcccacAGUCAACGUGAGAACUGUCUCCUACCACCUGGUCUUGACAGACAAAACAUAG
(.((.(...(((((..((..(((.(((..((..(((((...(.(.(((((((.....))..))))).))...)))))..))..))).)))..))..)))))...).)))
-----------------------------------------------------------UCAACGUGAGAACUGUCUCCUACCA-------------------------	24	0.0131

Mn258	scaffold2854	-	5770	
CAUACUUCCGUCAUUUGCUGCGCUGUGUGUGGGAACUUGGCAcucgcgacggUGGUGAAUUCACACAAACGGAAAAGAAACCUGACCUGUCAUAAG
(.((.(..((((((((.((...((((.((((.(((.(((.((..........)).))).))).)))).))))...)))))..)))..))..))).)
------------------------------------------------------------UCACACAAACGGAAAAGAAACCUGA-----------	27	0.0003

Mn259	scaffold2878	+	4923	
GCUCUGCAGACUGAUGGUCCCAGCGCCCAGCGCUCUCAGAGUGUGUGuccCGAUCACAGCGAGUCUUCCCGACGUCUGGCAGUCCCGACGUCUGGCGGU
(((.(.(((((.(.((((.((((((.(.((.((((.(.(.(.((.((...))))).).).)))).))...).)).)))).)...))).))))))).)))
----------------------GCGCCCAGCGCUCUCAGAGUGUGUG----------------------------------------------------	17	0.0003

Mn260	scaffold2906	+	2643	
UCAUCCUCCCCGCUUACAGCACUUGCUGUUUGCGGGAGAUGAGUCAGACCCGGGccaCCCCAGCCACUCAUCCUCCCCGCUUACAGCACUUGCUGUUUGCGGGAGAUGA
(((((.((((.((..((((((..((((((..(((((((((((((..(.(..(((...)))..).)))))))).))).)))..))))))..))))))..)))))))))))
--------------------------------------------------------ACCCCAGCCACUCAUCCUCCCCGC-----------------------------	16	0.0003

Mn261	scaffold2906	-	2145	
UGAGAGCUCAGAAGCGGCCUUGGGUCGUGCCUUAGCGGCGCCGaccccuccgcacaUGCGACCGACCGACUGGCACACUCUGCCUGCCCUCGGAGAGCCA
((.(..(((.((.((((.(..((((.(((((((.((((((.((.............)))).))).).))..))))))))).).))).).)).)))..)))
------------------------------------------------------------ACCGACCGACUGGCACACUC--------------------	55	0.0116

Mn262	scaffold2906	-	9575	
UCUCCCAUUGCGCACUGCAUGUUUGUGGAGAACCUGGUGCUAAAUCAcuuguagacgaccUGAUUCUGGGUCAGGGUUUCGUGCGUAGCAGAGCAGCUCCCUCGCUGCGA
((.((.(..(.((..(((.((((((((((((.((((((.((((((((.............))))).))))))))).)))).)))).))).).))))).)..).)..).))
-----------------------------------GGUGCUAAAUCACUUGUAGACG-----------------------------------------------------	3698	0.0007
---------------------------------------CUAAAUCACUUGUAGACG-----------------------------------------------------	29	0.0167

Mn263	scaffold2906	-	9646	
CUUCGGCCGGUGCGGAGAGCCGUUCGUGACGGGGCUGGGGUGCGGcccaaaagcggUCGCCCCUCUCCCAUUGCGCACUGCAUGUUUGUGGAGAACCUGGUG
(.((((.(..((((((.(((.((.(((((.((((..(((..((((...........)))))))..)))).))))).)).)).).))))))..)...)))).)
-------CGGUGCGGAGAGCCGUUCGUGAC------------------------------------------------------------------------	131	0.0118
------------------------------------------------------------CCCUCUCCCAUUGCGCACUGCAU-------------------	27	0.015
------------------------------------------------------------CCCUCUCCCAUUGCGCACUGCAUGU-----------------	746	0.0003
-------------------------------------------------------------CCUCUCCCAUUGCGCACUGCAU-------------------	56	0.0003
-------------------------------------------------------------CCUCUCCCAUUGCGCACUGCAUGUU----------------	914	0.0088

Mn264	scaffold2920	-	3415	
GGGUCAGGGUUUCGUGCGUAGCAGAGCAGCUCCCUCGCUGCGAUCUAUUGAaagucaUCCCUCGAUCCAAGCUUUUGUCGGUUGGUCGCCGGCGCGGGCCGGGCCU
(((((.((..(((((((.(.((.((.(((((..(..(((..((((.(..((......))..).))))..)))....)..))))).)))).)))))))))).)))))
-----------------------------------------------------------CCUCGAUCCAAGCUUUUGUCG--------------------------	61	0.0016

Mn265	scaffold2920	-	3491	
GCGCACUGCAUGUUUGUGGAGAACCUGGUGCUAAAUCAcuuguagacgaccUGAUUCUGGGUCAGGGUUUCGUGCGUAGCAGAGCAGC
((((.((((.(((.(((((((..((((((.((((((((.............))))).))))))))).))))))).))))))).)).))
--------------UGUGGAGAACCUGGUGCUAAAUCAC-------------------------------------------------	37	0.0044

Mn266	scaffold2920	-	3547	
GGCUUCGGCCGGUGCGGAGAGCCGUUCGUGACGGGGCUGGGGUGCGGcccaaaagcggUCGCCCCUCUCCCAUUGCGCACUGCAUGUUUGUGGAGAACCUGGUGCU
(((.(((...(((.(.(.(((.((((.(((.((.((.(((((.(.((.(...........).)).).))))))).))))).).)))))).).)...)))))).)))
------------------------------------------------------------GCCCCUCUCCCAUUGCGCA---------------------------	124	0.0019

Mn267	scaffold2920	-	3605	
GACGUGACGAUACCCUAGCGCUGCGGAACUUCGGUUGGCCCGGgauagccggcUUCGGCCGGUGCGGAGAGCCGUUCGUGACGGGGCUGGGGUGCGGC
(.((((.(..((.(((.((((.((((..((((((((((((.((..........)).))))))).)))))..))).).))).).))).)).).)))).)
----------------------------------------------------------CCGGUGCGGAGAGCCGUUCGUGAC----------------	63	0.001
------------------------------------------------------------GGUGCGGAGAGCCGUUCGUGAC----------------	14	0.0088

Mn268	scaffold2920	-	6417	
UGGCUGAGGAGCCAAUGGUGCGAAGCUACCAUCUGUGGGAUUAUGACUgaacgccucuaAGUCAGAAUCCCGCCUAGACGUGACGAUACCCUAGCGCUGCGGAACUUCG
((((((.((.((.(..((((((....(((..(((((((((((.(((((...........))))).)))))))..)))).))).)).)))).).)).)).)))....)))
------------------------------------------------------------GUCAGAAUCCCGCCUAGACGUGAC-------------------------	39	0.0022
------------------------------------------------------------GUCAGAAUCCCGCCUAGACGUGACG------------------------	106	0.0003

Mn269	scaffold2920	-	6963	
GGCGAGCCCCGAGCGGGCUCUCGCUUCUGGUGUCAAGCGCCCGGCUUCcaggccgggcGUGACCCGCUCCGGGGACAGUGGCAGGUGGGGAGUUUGACUGGGGCGGUAC
(((..((((((..((((((((((((((((.((((....(..(((.(((..........).)).)))..)....)))).))).)))).)))))))))..)))))).)).)
---------------------------------------------------------CGUGACCCGCUCCGGGGACAGUGGC---------------------------	44	0.0056

Mn270	scaffold2920	-	8425	
GGCGAGCCCCGAGCGGGCUCUCGCUUCUGGUGUCAAGCGCCCGGCUUCCAGGCcggGCGUGACCCGCUCCGGGGACAGUGGCAGGUGGGGAGUUUGACUGGGGCGGUAC
(((..((((((..((((((((((((((((.((((....(..(((.(..((.((...)).))).)))..)....)))).))).)))).)))))))))..)))))).)).)
--------------------------------------------------------GCGUGACCCGCUCCGGGGACAGUGG----------------------------	27	0.0003

Mn271	scaffold3024	-	9380	
CACAGAGCCUGCCUGCGGGCCGCUCUCAGACAAAGCACGAUCCAGCCUGCCuucagucGCUCCCCUGCACGAUCCAGCCUGCCUGUCAUUCCCUCCCCUGCAGGCGCGUG
(((.(.((((((..(.(((..(.(..(((.((..((..(((.(((...(.(.......).)...)))....)))..)).)).)))..).)..))).)..)))))).))))
---------------------------AGACAAAGCACGAUCCAGCCUGCCU----------------------------------------------------------	55	0.0125

Mn272	scaffold3239	+	9524	
ACCUGUGUACGCAGCAGGUUUGGUGAAAUCCUUAACCAUCUGAAGACCAAGcacccUUUGGCUCUUCUGGUUAGGGCGUGCUUGAGGUGGCCACUGUAGGAGU
((.(.((((.(..((.(.(((((..(..((((.(((((...((((((((((.....))))).))))))))))))))..)..))))).).))..))))).).))
----------------------------UCCUUAACCAUCUGAAGACCAAGCA--------------------------------------------------	19	0.0161

Mn273	scaffold3303	+	2410	
GCAGCGCUUAAAGGGCUCUGCUCCACACAACCCUUCGCUUACGGCCAUACcacccugaacacGCAUGCGCGAGUGCAGGAGGGUGUGACGUUGGCGUUUUUUGAAUCUC
(.((.(.(((((((((.(((.(.(((((...(((.(((((.((..(((.(............).))))).))))).)))...)))))..).))).))))))))).))))
------------------------------------GCUUACGGCCAUACCACCCUG----------------------------------------------------	630	0.0123
------------------------------------GCUUACGGCCAUACCACCCUGA---------------------------------------------------	183	0.0103

Mn274	scaffold3303	+	5551	
CGCAGCGCUUAAAGGGCUCUGCUCCACACAACCCUUCGCUUACGGCCAUACcacccugaacacGCAUGCGCGAGUGCAGGAGGGUGUGACGUUGGCGUUUUUGAAUCUCG
((.((.(.(((((((..((.((..(((((...(((.(((((.((..(((.(............).))))).))))).)))...)))))..)).))..))))))).)))))
-------------------------------------GCUUACGGCCAUACCACCC------------------------------------------------------	2279	0.0019
-------------------------------------GCUUACGGCCAUACCACCCUGAA--------------------------------------------------	977	0.0055

Mn275	scaffold3384	-	1291	
GUGUUGAUGGCAUGGCAGAACUGGCGUUCCCAGCGGUCCAAUUGCCCCCAGUGcaugCACCCUCCUCACUUCAUCGGUGCAUCUGAUGAGUGGUCUGGUGGUCCAAAUGC
(((((..(((..((.((((((((.((....((.((((..((.((......(((....)))......)).)).)))).))....)).).)))..)))).))..))))))))
------------------------------------UCCAAUUGCCCCCAGUGC--------------------------------------------------------	154	0.0161

Mn276	scaffold3395	+	505	
AUUGCAGCCGGCAUUAACGCCAAAGGUCAGAACAUUAAAGAAACUGCAGuuaaacagcucCAGCGGGCUCUGAAGAUGGCUAAACACAGAUUUCCAUCUGCUGUCAU
((.(((((.((.((..(.(.(...(.(.((..((((..(((..((((.(...........).))))..)))..).))).)).).)...).).)..))))))))).))
-----------------------------------------------------------CCAGCGGGCUCUGAAGAUGGCUAAA-----------------------	14	0.0024

Mn277	scaffold3461	-	8153	
GGAAGGUCUUCCACUGAUCUCCUAAAAACUACUAAAAAGCAAUACUAAAAGUCCagaGGACAGCCAACAAAAGCUGCUUUGCGAGACAGCAGAUCCAGGGGACGACCUCC
(((.((((.(((.(((((((.((.....((..((((.(((..(..(....((((...))))....)..)...)))..))))..))..)).))))).)).))).)))))))
----------------------------------AAAAGCAAUACUAAAAGUCCAG------------------------------------------------------	27	0.0046

Mn278	scaffold3576	+	8091	
CGAGAGAGCGCAUCUGGCUUGGUGUUCUUGUAGCCAGGGCGGUacgagacgacaaaAUCGAAACGAUUAAAGAAUAAAGACCACCUUGCCUGUCUUG
(((((.((.(((..((((((..(((((((.(((.(....((((.............))))....).))))))))))))).)))...))))).)))))
------------------------------------------------------------AAACGAUUAAAGAAUAAAGACCACC------------	23	0.0162

Mn279	scaffold3592	-	8011	
AGUCAGAACCAGCGCUCAGUCAGCCGUCCAGACGUUGUUUGUGUCUGGAUGAGcguUACAGUGCUGGUAGAGGAAGCUCCUGGAUCGGCUUCACUGCAGCAGGUUCUGUU
(((.((((((.((((..(((.((((((((((..(((.(((.((((.((.((.(...).)).).).)))).))).)))..))))).)))))..))))).)).)))))))))
------------------------------GACGUUGUUUGUGUCUGGAUGAGCG-------------------------------------------------------	14	0.003

Mn280	scaffold3650	-	6540	
UCUGCCGGCUCUCUCUCGGCUCUCGGCCGGUGUUCUUCCCUUCCCGGgaaggaucaaaagguaaaUCAGAGCGGAGAAAUGUGAAGAGUCCAGUAUCAAGAUUUUAUGA
((((..((.(((.(((.((((((..((..((.((((((.((..(.((..................)).))).))))))))))..)))))).)).)...))).)))).))
---------------------------------------------------------AAGGUAAAUCAGAGCGGAGAAAUGU---------------------------	247	0.003

Mn281	scaffold3840	-	339	
AAGAAGCAGAGUGGCGCAGCGGAAGCGUGCUGGGCCCAUaacccagaggucgAUGGACCGAAACCAUCCUCUGCUAACUAAUCUGUCUU
((((.(.(.(((.(.((((.(((.(.((..(.((.((((.............)))).)).).))).))).))))).)))..).).))))
----AGCAGAGUGGCGCAGCGGAAGCGUG------------------------------------------------------------	331	0.0074

Mn282	scaffold3840	-	7114	
CAGAAGCAGAGUGGCGCAGCGGAAGCGUGCUGGGCCCAUaacccagaggucgAUGGAUCGAAACCAUCCUCUGCUAACUAUGAUGAUG
((..(.((.(((.(.((((.(((.(.((..(.((.((((.............)))).)).).))).))).))))).))).)).)..))
----AGCAGAGUGGCGCAGCGGAAGCGU------------------------------------------------------------	159	0.0056

Mn283	scaffold3863	+	193	
CGAUGGCCUCUGUCGCCCCCGGCCAGUCGAAAGGGAGUCGGGUUCAGAUCCCCGaaccUGGAGUGGCGGAGACAGGCGCCGCGAGGCGUCCAGUGCGGUAACGCAAGCG
((.(.((.(.((((((.(..((((..(((....((.(((.(.(((.(.((.(((....))).).).).))).).))).)).))))))..)..).))))))).)).).))
--------------------------------------------------------CCUGGAGUGGCGGAGACAGGCGCC-----------------------------	59	0.0056

Mn284	scaffold3863	+	472	
UGUAAAUCUCGCGCCAGGCCGUACCCAUAUCCGCAGCAGGUCUCCAAGgugaacagccUCUGGCAUGUUAGAUCAAGGGAGAUAAGGGAAGUCGGCAAAUCAGAUCCGUA
(((..((((.(.(((.(((..(.(((.(((((.((.(.(((.((((.(..........).))).).))).).)...).).)))).))).)))))))...).))))..)))
----------------------------------------------------ACAGCCUCUGGCAUGUUAGAUCAAG---------------------------------	39	0.0092

Mn285	scaffold3863	+	638	
GAGGCUGGGCUCGCGCCGCGGCUGGAGGAGCAGUCGCCCCGUCGCCCUCcucucuccgccGCCGGAGGCGCGGCGACGGCCCGCCCUGUGGGGGGUUUUCCCCGCUCUC
((((.((((.((.(.((((((..((.((.((.((((((.((((.((..(...........)..)).)))).)))))).)))).)))))))).)))....))).).))))
--------------------------------------------------------------------------GACGGCCCGCCCUGUGGGGGG--------------	152	0.0039

Mn286	scaffold3863	+	788	
UCUCGCGGGGCGGUGUCCGGCGCCGUGCGGAAGGCGGGUCGUGggagggggccggguacggcgggUGCGGCUGCGACUCUGGACGCGCGCCGGGCCCUUCUCGCGGA
(((.((((((.((.(((((((((.((.(((.((.(((((((((......................))))))).)).))))).)))))..)))))))).)))))))))
-----------------------CGUGCGGAAGGCGGGUCGUG----------------------------------------------------------------	757	0.0022
-----------------------CGUGCGGAAGGCGGGUCGUGGGA-------------------------------------------------------------	548	0.0106
---------------------------CGGAAGGCGGGUCGUGGGA-------------------------------------------------------------	279	0.0033

Mn287	scaffold3863	+	2032	
CCUCAGUAGCGGCGAGCGAAGAGGGAAGAGCCCAGCGCCGAAUCCCCGUCCGgcgggCGGACGAGGGAAAUGUGGCGUACGGAAGACCGCUUGCCCGGUGUCGCGCGGGG
((((.((.(((.((.((((.(.((......((..((((((.(((((((((((.....)))))).)))..)).))))))..))....)).))))).)).))).))..))))
----------------------------------------------------------GGACGAGGGAAAUGUGGCGUACGGA---------------------------	163	0.0131

Mn288	scaffold3898	+	1134	
ACCGGUUCUUCGUGUCUCUGUGAUCCAGUUUGACAACUUCUUGUCUCacauuaauccGAGGAGGAAGAAGAUAAGAAUACAUUGGAGGAAUUUUGUAUUAUUGUU
(.((((..(.((.((.(((.((((..(.(((.((..((((((.((((..........))))))))))..).).))).)..)))).))).).).)).)..)))).)
-----------------------UCCAGUUUGACAACUUCUUGUCUCA---------------------------------------------------------	11	0.0005

Mn289	scaffold3992	-	3091	
UUGUACACAAGUUUCAGGAAUCUGAGCGCUGGUUUGUcccacaaacauGCGAUACCAGCCUUUCGGGGAGUAGUAGCUUCCACUACAG
(((((...(((((.(.(...((((((.((((((((((...........)))).)))))).))).)))...).).)))))....)))))
---UACACAAGUUUCAGGAAUCUGAGCG------------------------------------------------------------	41	0.0026

Mn290	scaffold4038	-	2843	
CGGGGUCCAUCACACCUGUGCAGGUCUUGUCAUUGAGGUGUAGGUGAUuguagucgauGCCGUUUUCCUUCAGGAGACAACCCACCAGAGUGAGUGAGGCAGUGUUG
(((.((...((.(((.(((.(.(((.(((((.((((((.(.(((((.(..........).))))).)))))))..)))))...))).).))).))).))..)).)))
---------------------------------------------------------UGCCGUUUUCCUUCAGGAGACAACC-------------------------	136	0.0088

Mn291	scaffold4148	+	5449	
GGACGUGCCACUGUGGCGCUGACCCCUCCGCACAUGCGACCGACCGACUGGcacacucuacCUGCCCUCGGAGAGCCACCGCUGGCCCCGGCUUCACGCCGGCUGUCC
(((((.(((..(((((.((((...((..((....(.(..((((..(..(((..........)))..))))).).)....))..))...)))).)))))..))))))))
--------------------------------------ACCGACCGACUGGCACACUC--------------------------------------------------	55	0.0005
----------------------------------------CGACCGACUGGCACACUCUA------------------------------------------------	69	0.0028

Mn292	scaffold4252	+	586	
UCAUACUUACCUGGCAGGGGAGAUACCAUGAUCAUGAAGGUGGUUCACccagggugagGCUCAGCCAUUGCACUCCGGUUGUGCUGACCCCUGCGAAUUCUCCAAAUGUG
((((..(((..(.((((((..(.((.((((((((((..(((((((.((..........).).))))))).)).)..))))))).)).))))))).)..)....))))).)
-----------------------------------------------------------CUCAGCCAUUGCACUCCGGUUGUGC--------------------------	50	0.0037

Mn293	scaffold4288	-	2381	
GAUCGGACAAGGAUUGUGCACGUGACAGCAACUUUUGUGUgcauggcgagACGCCCAACUUCGCCGCUCUGUCACGACCACACCCCCGUGUU
((((((....((.(((((.(((.(.(.((((.((..((((..........))))..)).)).)).).).)))))))).).)....))).)))
---------------------------------------------------CGCCCAACUUCGCCGCUCUGUCACG----------------	26	0.0142

Mn294	scaffold4347	-	2657	
CUAGGACGAUCCAUGAUCAAGCAAAACUCCAUCCGACAaacccacgacaUGUUGAUACAGUUUGUUUCCUUAUGAACACACUUUGG
(((((..(.(.(((((..((((((.(((..(((.((((...........)))))))..)))))))))..))))).)..)..)))))
-UAGGACGAUCCAUGAUCAAGCAAAA------------------------------------------------------------	19	0.0028

Mn295	scaffold4423	+	4082	
GGCCAUCCCGAGGAGUGUGGCUACGCUUUCCCAUACUUACAGAGCAGGCAGAGuccCCUUCUGCCUCUGCAUGUAUUCAGAGGCAGAAGAGGCAUCCUACCCGUGUCACU
((..((.(.((((.((((..((.((((((...((((.(.(((((((((.((.(...)))))))).)))).).))))...))))).).))..)))))))..).).))..))
----------------------------UCCCAUACUUACAGAGCAGGCAGAG---------------------------------------------------------	17	0.01

Mn296	scaffold4513	+	387	
UUUUCUUCUUAGCUCUGUGUCACAUUGAAACUCAAUCAACUCCaucuGCAAAUGCUCUGGAGCUAAGUCGGGACUCACGCUGAAGGGCUGAGAA
(((((((((((((..((.(((.((((.(...((((.((..(.(....).)..)).).)))...).))).).))).)).))).)))))..)))))
-------------------UCACAUUGAAACUCAAUCAACUCCA--------------------------------------------------	17	0.0028

Mn297	scaffold4521	+	1764	
GCGCCGCCCUGGUCAGGCCUCGACGGGACCGAGGCAGCCAACCGGCcagggcaaccGCCGAUUGCCUCAGCGGAGACCCCGACCCGACAACCCCCCAAGGGCCCGU
(((..(((((.(...((..(((.((((.(((..(.((.(((.((((..........)))).))).)))..)))....))))...)))...))...).))))).)))
-----------------------------------------------------------GAUUGCCUCAGCGGAGACCCCGACC----------------------	15	0.0031

Mn298	scaffold4666	+	2337	
ACAGGAGAAUUUCCCUGAUGGUCUAAUGGCUAGGAUUUGGcgcuuucaccgCCACGGUCCGGGUUCAAUUCCCGGUCAGGGAAUCCUCUAUGU
(((((((.(((.(((((((((...(((((((.((((((((...........))).))))).))))..))).))).))))))))).)))).)))
-----------UCCCUGAUGGUCUAAUGGCUAGGA----------------------------------------------------------	60	0.0069

Mn299	scaffold4666	-	1002	
CACAACUUUGCACAGUCUUAGACAUUCUAGUUUUAAUGCGGUGUCCuuuugacacaguGGGCAUUGGUGGUAUAGUGGUAGCAUAGCUGCCUUCCAAGCAGUUG
(((..(((.(.((((..((((..(((.(.((.((.((.((((((((............)))))))))))).)).).)))..).))))))..).).)))..).))
------------------------------------------------------------GCAUUGGUGGUAUAGUGGUAGCAUA-------------------	190	0.0088

Mn300	scaffold4761	-	1877	
GCUGGGUCCGUCGGGCUGGGGUGCGAAGCGAGGCUGGGCUAGCgccGCGGCUGGAGGAGCAGUCGCCCCAUGUGGGGGCUUAAGU
(((((((((.(((.(.(((...((((.((....((.((((.((...))))))))....))..)))).)))).))))))))).)))
-----------------------------------------------CGGCUGGAGGAGCAGUCGC-------------------	952	0.0048
---------------------------------------------------UGGAGGAGCAGUCGCCCC----------------	236	0.0055

Mn301	scaffold5037	+	2321	
CCAUUUCUUUCAUCAGUCCUAUGAGGUUcucuacaacauuuGGCCUUGAGCAGGGACUGCUGAACAGAACAGUAGCCCCCAGAA
(.((((((((((.(((((((.(((((((.............)))))))...))).)))).)))).)))..))).).........
-----------------------------------------------------------CUGAACAGAACAGUAGCCCCCAGAA	200	0.0159

Mn302	scaffold5089	+	85	
GAGAGCUCAGAAGCGGCCUUGGGUCGUGCCUUAGCGGCGCCGaccccuccgcacaUGCGACCGACCGACUGGCACACUCUGCCUGCCCUCGGAGAGCCAC
(.(.((((.((.((((.(..((((.(((((((.((((((.((.............)))).))).).))..))))))))).).))).).))...))))).)
------------------------------------------------------------CCGACCGACUGGCACACUC---------------------	148	0.0129

Mn303	scaffold5089	+	725	
UCGCUCAAACGUUACUUGGAUAACUGUGGCAAUUCUAGAGCUAAUACaugcaaacgaGCGCUGACCCUUGCGGGGAUGCGUGCAUUUAUCAGACCCAAAACCCAUGCGGG
((.(.((...(((..((.(((((.(((((((.((((((.(.((.(.(..........).).)).).))...)))).))).)))).))))).)).....)))...)).)))
-------------------------------------------------GCAAACGAGCGCUGACCCUUGCGGG------------------------------------	1931	0.0074

Mn304	scaffold5089	+	821	
AAAACCCAUGCGGGGCUGCUCCUCCGGGGGCGCCCCGGCCGCUUUGGUGACUcuaGAUAACCUGGAGCCGAUCGCUGGCCCCCCGUGGCGGCGACGUCUCUUUCGAAUGU
(.(..(.(.(.(((((((((.((.((((((.(((.(((.(((((((((.(.(...).).))).))))).).)))..))))))))).)).))))..)))))).).)..).)
--------------------------------------------------------AUAACCUGGAGCCGAUCG------------------------------------	82	0.0063

Mn305	scaffold5089	+	915	
CGUCUCUUUCGAAUGUCUGCCCUAUCAACUUUCGAUGGUACUUUCUGUgccuaccaugGUGACAACGGGUAACGGGGAAUCAGGGUUCGAUUCCGGAGAGGG
(.(((((((.(((..((.(.(((.(.(..(((((.((.(..((..(((..........)))..))..).)).)))))..).)))).).))))).))))))))
------------------------------------------------------------GACAACGGGUAACGGGGAAUCA--------------------	176	0.0039

Mn306	scaffold5089	+	1559	
GGGCUGCACGCGCGCCACACUGAGUGGAUCAGCGUGUGUCUACCCugcgccgagaGGCGUGGGUAACCCGCUGAACCCCACUCGUGAUAGGGAUUGGGGACU
((.((.((..(.(.(.(((.(((((((.((((((.((((((((((..........)).))))))).).)))))).))..))))))).).)))..)).)).))
------------------------------------------------------------GGGUAACCCGCUGAACCCC-----------------------	118	0.014
------------------------------------------------------------GGGUAACCCGCUGAACCCCAC---------------------	60	0.0035

Mn307	scaffold5089	+	2376	
GGACCGCCCCCGCGGCGGUGGAGGGGGGUUCCCGUCCGGCGAAUCAACGGCGcccUGCCCGGCCCCGGGCCUCGGAACCCACAAAACCCCAGCGCGACGCGGCGGUCU
((((((((.(((((..((.((..(.(((((.((((((((.(..((...((((...)))).))).)))))...)))))))).)....))))..))))..).))))))))
---------------------------------------------------------CCCGGCCCCGGGCCUCGGAACCC----------------------------	40	0.0019

Mn308	scaffold5089	+	2662	
CUGAGACAACUCUUAGCGGUGGAUCACUCGGCUCGUGCGucgaugaagaaCGCAGCUAGCUGCGAGAACUAAUGUGAAUUG
(((.(.(((.((.(((.((.(.(((((.(((((...........)))).).))))).).)).))).)))))))))......
CUGAGACAACUCUUAGCGGUGGA----------------------------------------------------------	1153	0.018
--GAGACAACUCUUAGCGGUGGA----------------------------------------------------------	3974	0.0019

Mn309	scaffold5089	+	2965	
GGAAGACCGCUUGCCCGGUGUCGCGCGGGGGCCUgaguccuucugauagAGGCUCAGCCCGUAGACGGUGUGAGGCCGGUGUCGGCC
((..(((.(((.(((..(((((((((((((((((...............)))))...))))).).))))))..))).))))))..))
------CCGCUUGCCCGGUGUCGCGC-------------------------------------------------------------	63	0.0005
-------CGCUUGCCCGGUGUCGCGCG------------------------------------------------------------	162	0.0053

Mn310	scaffold5089	+	3410	
GGGCUCGGGGGCGAAGGUGGCACGCGGCCCUGGCUGCCGCGUGCUUUacagcgccccuccgcccGGACUUCGCCGCGCCGGGGCCGUGGAACCAAGUGCUCACUGCGCCC
((((.((((((((..(((..(((..((((((((.(((.(((.(.(((.................))).).))).))))))))))))))..)))...))))).))).))))
-----------------------------------------------------CCCCUCCGCCCGGACUUCGCCGCGC--------------------------------	105	0.0016
------------------------------------------------------------GCCCGGACUUCGCCGCGCC-------------------------------	48	0.0161

Mn311	scaffold5089	+	3573	
CUGGGGCGUACUGUUCCCAGUGCGCCUCGACCGCGUCGCGCCGccccgggcggggauCGGCCCACGUACAACGGGCGCAAGGGGUCAGCGGCGAUGUCGG
((((.((((.(((.((((..(((((((.....((((.(.((((..............)))).))))).....))))))).)))).)))..))).).))))
------------------------------------------------------------CCCACGUACAACGGGCGCAAGGG-----------------	57	0.015

Mn312	scaffold5089	+	3699	
CGGACCAAGGAGUCUAACGCGCGCGCGAGUCAGAGGGUGCCGAACgaaaccccguggcgcaaugaaaGUGAGGGCCGGCGCGCGCCGGCUGAGGUGGGAUCCCGGGCCG
(((.((..(((.((((.(.((((((((.(((....(((.((..((......................))..)))))))).)))))..)).).).)))).)))..)))))
----------------------------------GGGUGCCGAACGAAACCCCG-------------------------------------------------------	108	0.0028
-------------------------------------UGCCGAACGAAACCCCGUGG----------------------------------------------------	40	0.0019
-------------------------------------UGCCGAACGAAACCCCGUGGCGCAA-----------------------------------------------	38	0.0046
--------------------------------------GCCGAACGAAACCCCGUGGCGC-------------------------------------------------	1006	0.015

Mn313	scaffold5234	+	2629	
ACCCCGGCCACUUUGGUGACUCUAGAUAACCUGGAGCCGAUCGCUGgccccccguggCGGCGACGUCUCUUUCGAAUAUCUGCCCUAUCAACUUUCGAUGGU
(((.(((..(..((((((....((((((..(.((((.((.((((((...........)))))))).))))...)..))))))...))))))..))))..)))
-------------------------AUAACCUGGAGCCGAUCG-----------------------------------------------------------	82	0.0019

Mn314	scaffold5574	-	3585	
UCCACAGGAGAAAUUCCCUGAUGGUCUAAUGGCUAGGAUUUGGcgcuuucacccCCACGGUCCGGGUUCAAUUCCCGGUCAGGGAAUCAUCUAUGUUCA
(..(((((((..((((((((((((...(((((((.((((((((...........))).))))).))))..))).))).)))))))))).))).)))..)
--------------UCCCUGAUGGUCUAAUGGCUAGGAU------------------------------------------------------------	278	0.0167

Mn315	scaffold6261	-	2952	
UCGAGGCCUACUUAUCUAGAAAGGCUUUAGCUUAAUUAAAGUGUCUGUUUugcauacagaAGAUGUGGGUUAGUGUCCCGUAAGUCUUACAGAGGCUAAGAGAUUUUCA
(.((((.((.(((((((.(.((((((((.(..(.(((((..(.(.(((((..........))))).).)))))))..).).))))))).)..))).)))))).)))).)
-----------------------------------------------------AUACAGAAGAUGUGGGUUAGUGUCC-------------------------------	49	0.0022
-------------------------------------------------------ACAGAAGAUGUGGGUUAGUGUCCCG-----------------------------	52	0.0048

Mn316	scaffold6261	-	3101	
UGCAAAUCUUAAGUAGCAGGUUUAUCGCCUGCCGGGGCuuucccccgccuuuuucGCCCUGCAGGCGGGGGAAAGGUAGAUAAAUGCUCG
((..(.(.((.(.(.((...(((.(((((((.((((((.................))))))))))))).)))...)).).).)).).)))
---------UAAGUAGCAGGUUUAUCG---------------------------------------------------------------	59	0.0101
---------UAAGUAGCAGGUUUAUCGCCU------------------------------------------------------------	110	0.0003

Mn317	scaffold6392	+	2015	
UCUGCCGGCUCUCUCUCGGCUCUCGGCCGGUGUUCUUCCCUUCCCGGgaaggaucaaaagguaaaUCAGAGCGGAGAAAUGUGAAGAGUCCAGUAUCAAGAUUUUAUGA
((((..((.(((.(((.((((((..((..((.((((((.((..(.((..................)).))).))))))))))..)))))).)).)...))).)))).))
---------------------------------------------------------AAGGUAAAUCAGAGCGGAGA--------------------------------	88	0.0024
---------------------------------------------------------AAGGUAAAUCAGAGCGGAGAAAUGU---------------------------	247	0.0109

Mn318	scaffold6705	-	202	
GGCAGCCGAUCACCUUCUCUGCUGAGUGGAUGACGCGUUGCAGCUUGGCcuugucucugGCCGUGGCCGCAGCGAACCAGACUGUGAUGGAGGACGUGAGGGUGGAUU
(((.(((..((((.(((((((.(((((((.(..(((..(((.(((((((..........)))).))).))))))).))..))).)).))))))).)))).))).).))
-----------------------GAGUGGAUGACGCGUUGCAGCUUGG------------------------------------------------------------	36	0.0044

Mn319	scaffold7318	-	2028	
CACAGAGCCUGCCUGCGGGCCGCUCUCAGACAAAGCACGAUCCAGCCUGCCuucagucGCUCCCCUGCACGAUCCAGCCUGCCUCUCAUUCCCUCCCCUGCAGGCUCGUG
(((.((((((((..(.(((..(.(...((.((..((..(((.(((...(.(.......).)...)))....)))..)).)).))...).)..))).)..)))))))))))
---------------------------AGACAAAGCACGAUCCAGCCUGCCU----------------------------------------------------------	55	0.0003

Mn320	scaffold7345	-	891	
GGCAGCAGGCGUGCAAAUUACCCAUUCCCGACUCGGGGAGGUAGUGACGaaaaauaaCAAUACAGGACUCUUUCGAGGCCCUGUAAUUGGAAUGAGUACACUUUAAAUCC
((.((.(((.((((..(((.((.(((.(.(.(((((((.(((.(((..(........)..))).)..)).))))))).)...).))).)))))..)))).))))...)))
-----------------------------GACUCGGGGAGGUAGUGACGA------------------------------------------------------------	54	0.0095
-----------------------------GACUCGGGGAGGUAGUGACGAA-----------------------------------------------------------	27	0.0182

Mn321	scaffold7561	-	2460	
CCCUGUCUUCGCAGAGCUCAGAGGCUGUGUGACUCGUCUGAGAGUAAGGcugcauucuuCCCCCCUGAGCCGUGGCCCCUGUCUUCGCAGAGCUCAGAGGCUGUGCGG
((.(((..((.(.((((((.((((.((.(.(.(.((.((.((.(...((..........)).).)).)).)).).).).)).))))...)))))).).))..))).))
--------------------------GUGUGACUCGUCUGAGAGUAAGGCU---------------------------------------------------------	23	0.0049

Mn322	scaffold7593	-	227	
CACAGAGCCUGCCUGCGGGCCGCUCUCAGACAAAGCACGAUCCAGCCUGCCuucagucGCUCCCCUGCACGAUCCAGCCUGCCUCUCAUUCCCUCCCCUGCAGGCUCGUG
(((.((((((((..(.(((..(.(...((.((..((..(((.(((...(.(.......).)...)))....)))..)).)).))...).)..))).)..)))))))))))
-------------------------UCAGACAAAGCACGAUCCAGCCUGC------------------------------------------------------------	30	0.0003

Mn323	scaffold7710	-	224	
AUGGUGACCCACCUGACUCAGUGAAGACUGGAGCAUGGACCCCAGCAUGAUCagggagGAGCAGUUGGAAGUGUUGUGUGAUGAGCUCUGUAAUCAGGACAGAGGUUUAU
((((..((((.(((((.((((...((..((..((((((((.(((((.((.((......)).)))))))..)).))))))..))..))))).).)))))...).)))))))
-----------------------------GGAGCAUGGACCCCAGCAUGAUCAG--------------------------------------------------------	30	0.0155

Mn324	scaffold7925	-	1693	
AUCGGCCGGUGCGGAGAGCCGUUCGUGACGGGGCUGGGGUGCGGcccaaaagcggUCGCCCCUCUCCCAUUGCGCACUGCAUGUUUGUGGAGAACCUGGU
((((...(((.(.(.(((.((((.(((.((.((.(((((.(.((.(...........).)).).))))))).))))).).)))))).).)...)))))))
------------------------------------------------------------CCUCUCCCAUUGCGCACUGCAUGUU---------------	914	0.0109

Mn325	scaffold8022	-	1360	
UCAUCUGGAAUUCAAUUCUUUCGUGACACCACUGGUCUCAUAAACUCGuaugccaucauUGGCCUCGUGCGGCCUGUGGCAUCUUGAGGUAGCCCAUUAUUUCCAGCUA
(.(.((((((.(.((((.(((((.((..((((.((((.(((.(..(((...........)))..).))).)))).))))..)).))))).))....))).)))))).))
----------------------------CCACUGGUCUCAUAAACUCGUAUGC--------------------------------------------------------	10	0.0005

Mn326	scaffold8056	+	1879	
CCCGCCGUUGCACCGACAGCCACCUCCAGUUGUCUGAUCCAGCUUCGGAAAGUcuguccAUCAUCUCCAGCAAAUGGAGCAGGCAGAUACAUUUGAAAGUCCCCGCGGG
(((((.(..(.((...(((..(..(..(.(((((((.(((((((..(((.(((......))..).))))))...)))).))))))).))..))))...)).)).)))))
--------------------------------------------------------UCCAUCAUCUCCAGCAAAUGGAGCA----------------------------	21	0.0133

Mn327	scaffold8092	-	16	
GUGCGAAGCUACCAUCUGUGGGAUUAUGACUGAACGCCUCUAAGucagaaucccgCCUAGACGUGACGAUACCCUAGCGCUGCGGAACUUCGGU
((.(((((.(.(((((((.(((..(((...((.(((..((((.(...........).)))))))..))))))))))).).)).).).)))))))
------------------------------------------------------------ACGUGACGAUACCCUAGCGC--------------	27	0.001

Mn328	ultracontig1	-	320211	
GGGGCGAUGGCCUCUGUCACCCCCGGCCGAUCGAAAGGGAgucggguucagaUCCCCGAACCUGGAGUGGCGGAGACAGGCGCCGC
(.((((.(.(.(((((((((.((.((..(.(((...((((............))))))).))))).))))))))).).).)))).)
------------------------------------------------------------CCUGGAGUGGCGGAGACAGGCGCC--	59	0.0086

Mn329	ultracontig1	-	321824	
AGGACACAUUGAUCAUCGACACUUCGAACGUACCUUGCAGCCCCGGGUUCCUcccAGGGCUACGCCUGUCUGAGGGUCGUUUUGCAAUCAAUCGGUGAUCCCCGCUUCCU
((((..(...(((((((((.(.(.((((((..((((((((...((.(.((((...)))).).)).)))..)))))..)).)))).).)...)))))))))...)..))))
--------------------------------------------------------GGGCUACGCCUGUCUGAGGGUCGUU-----------------------------	30	0.0185
---------------------------------------------------------GGCUACGCCUGUCUGAGGGUC--------------------------------	74	0.0051
----------------------------------------------------------GCUACGCCUGUCUGAGGGUC--------------------------------	131	0.0116

Mn330	ultracontig26	-	279443	
GAGUGUUCAAAGCAGGCCCGGUCGCCUGAAUACCGCAGCuaggggcucucGCCGCCCGCUGAGGCGGCCCGCGCUGGUCGUCGGGGUUC
((((.((.(..((.(((.(((((((((.(.(...((.((...........)).))..).).)))))).))).))).))..).)).))))
--------------GGCCCGGUCGCCUGAAUACC-------------------------------------------------------	79	0.0168

Mn331	ultracontig36	+	37494	
GAUGGGUCGUUGAUCAGAGUCACGGAUCUGCAGAGAUGAUGAUUUACUCaccaucuuucGACUGAAGUCUGAUGCACACUCAGAACCCUGACCCUGCAGAACCCUUAGUU
(((.((..(((...(((.((((.((.((((.((.(.((((((((((.((..........)).)))).))..)).))).)))))).)).)))).)))...)))..)).)))
----------------------------------------------------------CGACUGAAGUCUGAUGCACACUCAG---------------------------	395	0.0086

Mn332	ultracontig37	+	112308	
AGUGGGCAUGUCGCCUGGUGCCACUGCUGUCCGGaaaggcguuggaggcCUACACAGCAAUGGACGAGCAGCAAGCCCACAUCUA
(((((((.(((.(.((.((.(((.((((((..((...............))..)))))).))))).))).))).)))))).)...
------------------------------------------------------------UGGACGAGCAGCAAGCCCACAUCUA	29	0.0019

Mn333	ultracontig37	+	112715	
GCUCCACUGAGACCUGCACGGAGAGACUUCCAUCAGGCAACGCAAGGUAccaacccagcaccUAACCAGCGAGCGUCGGGUAAGGACCUUGUGUGUUUCUAUUGCCAGC
(((.((.((((((..((((((.(...(((..(((.(((..(((..(.((.............)).)..)))...))).))))))..).)))))))))).)).))..)))
----------------------------UCCAUCAGGCAACGCAAGGUACCAA--------------------------------------------------------	18	0.0013

Mn334	ultracontig62	+	322800	
GUAAACAUGUCCUGAAGUUCCUUUGAAACCCCCUGUGAUGAUCAGUAUCgcgcuuggaaGGACCCAUAUGCACUGGUGCUACCUAGGAUGAACUUUCAACAACCUUC
(.((...(((..(((((((((((.(..(.(.((.(((.((((..((.((..........))))..)).))))).)).).)..).)))..))))).))))))...)))
----------------------------CCCCCUGUGAUGAUCAGUA------------------------------------------------------------	186	0.001
----------------------------CCCCCUGUGAUGAUCAGUAUCG---------------------------------------------------------	227	0.0155
-----------------------------CCCCUGUGAUGAUCAGUAUC----------------------------------------------------------	178	0.0048

Mn335	ultracontig72	-	1301478	
GAAAAGGAAUGUGCACAAGAGAGCAACUUUUGUGUGCACGGUGAGACGGCcaacuuugcuGCUCUGUCACGACCACACCCCCGCGUUGAAAGGUGUGGUCUUUUAU
(.((((((.(((((.(.......((((.(..(((((..(.((((.(.(((..........))).).)))))..))))..)..).))))...)))))).)))))).)
------------------------------------------------------------GCUCUGUCACGACCACACCCCCGC----------------------	26	0.0005

Mn336	ultracontig88	+	450699	
GGUCAGUGUGGGGGCUCAGCCCGGCUAGCUCAGUCGGUAGAgcaugagacucUUAAUCUCAGGGUCGUGGGUUCGAGCCCCACGUUGGGC
(.((((((((((.(((.(((((.((..((((.(..(((.((...........)).))).).)))).)))))))..))))))))))))).)
------------------GCCCGGCUAGCUCAGUCGGUA---------------------------------------------------	378	0.0041

Mn337	ultracontig105	-	208597	
CUGCCUCUUGGCGCCCCCUUGAUGAUCUUAGCCGAGUGUCCCGCGGGGUCCGaagcgUGAGCCCUGAUGAAAAACAUUUGACGCUCCAUUAGGAGAGCAGCUGGUUUCAG
(((...((.(((((.(.((((((((.(.(...(((((((..((((((((.((.....)).)))))).))....)))))))).).).))))))).).)).)))))...)))
---------------------------------GAGUGUCCCGCGGGGUCCG----------------------------------------------------------	95	0.001

Mn338	ultracontig115	+	1606064	
UUCCUUACCAUUCCUUAACAUUAUGGACCAGCCAUACCAGUACCCAGCAGAGGGGaccUUUCUCUGGUGGACCCCUGACUCUUCCCAGAUCUACGCAGACUUCAAGGGG
(((((((...((.(.(.(.(((.((((..((...((...((..(((.((((((((...)))))))).)))))...))...))).)))))).)).).))...).))))))
------------------------------------CCAGUACCCAGCAGAGGGGAC----------------------------------------------------	49	0.0024

Mn339	ultracontig147	+	167338	
CGAAAGGCGAGCUACCGCCUGUCCCAGCCCCUGCCUCUCGGCGccccucgcucgcUGCCGGCGGCACGCGCGGGUAUGCCAGCUC
........(((((...((.((.(((.((.(.((.((.((((((............)))))).)))).).))))))).)).)))))
CGAAAGGCGAGCUACCGCCUGUCCC------------------------------------------------------------	97	0.0007

Mn340	ultracontig170	+	90508	
GAAGGAGCAGAGGAUCACCGGUUGGAGGCUUCUCAGGCUUUaaaaaacaucaggacAAAGAAACAGAGAUGGACCUGGACAAAUAUCAGCAUCCUUC
((((((((.((.(.(....(.((((.(.((((((.(.((((...............))))...).)))).)).))))).).).).)).)).))))))
----------------------------------------------------GGACAAAGAAACAGAGAUGGACC----------------------	43	0.0114
----------------------------------------------------GGACAAAGAAACAGAGAUGGACCU---------------------	76	0.0005

Mn341	ultracontig182	+	3394796	
ACACUAGGUUGCCGACUCACCAUCCCCAUGCAUACAUUAACACGAAGcacacacgacgccaaCAUUAACGUUGGUUUGUUUACCCGGAAGUAACCCGGUAACCCGGAAGU
((.((.((((((((..(.(.(.(((...((.(((.((((((..((.(...............).))...)))))).))).))...))).)).)..)))))))).))..))
-------------------------------------UAACACGAAGCACACACG-------------------------------------------------------	136	0.0028
-------------------------------------UAACACGAAGCACACACGACGCC--------------------------------------------------	261	0.0026

Mn342	ultracontig205	+	189005	
AGCAGAGUGGCGCAGCGGAAGCGUGCUGGGCCCAUaacccagaggucgAUGGACCGAAACCAUCCUCUGCUAACUAAUCUGU
.(((((.(((.((((.(((.(.((..(.((.((((.............)))).)).).))).))).))))...))).)))))
AGCAGAGUGGCGCAGCGGAAGCG-----------------------------------------------------------	1243	0.0016

Mn343	ultracontig222	+	534129	
CUGCAGGGCUGCUCCUCCGGGGGCGCCCCGGCCUCUUCGcugacucuagauaaccUGGAGCCGAUCGCUGGCCCCCCGUGGCGGCGACGUCUCUUUCG
(.(.((((.((.(.(((((((((.(((.((((..(((((................)))))..).)))..))).)))).))).)).).)).)))).).)
---------------------------------------------------------GAGCCGAUCGCUGGCCCC-----------------------	27	0.0168
---------------------------------------------------------GAGCCGAUCGCUGGCCCCC----------------------	73	0.0096

Mn344	ultracontig222	+	534985	
UCGCUCAAACGUUACUUGGAUAACUGUGGCAAUUCUAGAGCUAAUACaugcaaacgaGCGCUGACCCUUGCGGGGAUGCGUGCAUUUAUCAGACCCAAAACCCAUGCGGG
((.(.((...(((..((.(((((.(((((((.((((((.(.((.(.(..........).).)).).))...)))).))).)))).))))).)).....)))...)).)))
-------------------------------------------------GCAAACGAGCGCUGACCCUUG----------------------------------------	530	0.0003
--------------------------------------------------CAAACGAGCGCUGACCCUUGCGGGG-----------------------------------	208	0.0053

Mn345	ultracontig222	+	536351	
GGGCUGCACGCGCGCCACACUGAGUGGAUCAGCGUGUGUCUACCCugcgccgagaGGCGUGGGUAACCCGCUGAACCCCACUCGUGAUAGGGAUUGGGGACU
((.((.((..(.(.(.(((.(((((((.((((((.((((((((((..........)).))))))).).)))))).))..))))))).).)))..)).)).))
------------------------------------------------------------GGGUAACCCGCUGAACCCC-----------------------	118	0.018
